# Supplementary material for: Increase in tropical cyclone rain rate with translation speed
Source: Nat Commun. 2022 Nov 28;13:7325. doi: 10.1038/s41467-022-35113-8 (PMC9705401; doi:10.1038/s41467-022-35113-8)
Supplement: Supplementary file 2 — Source Data [file 41467_2022_35113_MOESM2_ESM.xlsx]

## Sheet: Sheet1
	This excel file contains the source data for all Figures of the manuscript "Increase in Tropical Cyclone Rain Rate with Translation Speed" by Tu et al. The source data for each Figure can be found in the corresponding sheet, where a,b,c,d,... indicate the corresponding sub-figures. If there are any questions, please contact the first author (S.T., Email: shifei_tu@126.com) of this manuscript.

## Sheet: Fig. 1
	Fig.1a			Fig.1b			Fig.1c
	TC speed	rain rate	TC samples	TC speed	rain rate	TC samples	TC speed	rain rate	TC samples
	1	2.70294	1143	1	2.71521	701	1	2.68349	442
	2	2.76381	2855	2	2.69923	1728	2	2.86284	1127
	3	2.72306	4106	3	2.6887	2445	3	2.77362	1661
	4	2.80588	5284	4	2.78367	3131	4	2.83818	2153
	5	2.87732	6001	5	2.89324	3745	5	2.8509	2256
	6	2.93001	6704	6	2.92528	4528	6	2.93986	2176
	7	3.00047	7007	7	3.00984	4821	7	2.97981	2186
	8	3.11186	7393	8	3.10703	5169	8	3.12308	2224
	9	3.17449	7033	9	3.19779	5115	9	3.11234	1918
	10	3.208	6388	10	3.22023	4863	10	3.16899	1525
	11	3.24667	5712	11	3.23658	4455	11	3.28242	1257
	12	3.28029	4990	12	3.301	3902	12	3.206	1088
	13	3.33145	4035	13	3.31331	3239	13	3.40526	796
	14	3.35125	3312	14	3.36783	2667	14	3.28269	645
	15	3.40248	2704	15	3.37776	2200	15	3.51038	504
	16	3.35723	2086	16	3.32848	1710	16	3.48798	376
	17	3.36149	1539	17	3.33372	1264	17	3.48914	275
	18	3.30326	1108	18	3.26902	898	18	3.44967	210
	19	3.58104	822	19	3.47023	633	19	3.95216	189
	20	3.52969	694	20	3.44551	543	20	3.83238	151

## Sheet: Fig. 2
	a	mean						a	SE						b	mean						b	SE
	angle	all(IMERG)	rainy(IMERG)	div850	w500	radial wind		angle	all(IMERG)	rainy(IMERG)	div850	w500	radial wind		angle	all(IMERG)	rainy(IMERG)	div850	w500	radial wind		angle	all(IMERG)	rainy(IMERG)	div850	w500	radial wind
	-175	-0.728187	-0.750661	-0.230561	-0.513712	-0.450886		-175	0.0378613	0.0460423	0.0497772	0.045084	0.0106301		-175	-0.424739	-0.484231	-0.142428	-0.202447	-0.360007		-175	0.0241345	0.0359961	0.0371031	0.0287824	0.0113468
	-165	-0.723504	-0.70569	-0.280151	-0.59982	-0.467841		-165	0.0380361	0.0461974	0.0510747	0.0447518	0.0105682		-165	-0.395318	-0.492931	-0.138612	-0.178317	-0.306549		-165	0.0247695	0.0348433	0.0370162	0.0286755	0.0115568
	-155	-0.722773	-0.682328	-0.258031	-0.628221	-0.465539		-155	0.0386213	0.0462194	0.0516462	0.0458418	0.0104898		-155	-0.379627	-0.504631	-0.1523	-0.128886	-0.234644		-155	0.0243712	0.0334006	0.0368111	0.0289318	0.0111097
	-145	-0.691055	-0.62832	-0.292324	-0.624316	-0.446322		-145	0.0405563	0.0484014	0.0518958	0.0473194	0.0104929		-145	-0.372609	-0.535506	-0.12361	-0.091994	-0.182161		-145	0.0240276	0.0321399	0.0363158	0.0287169	0.0111679
	-135	-0.664071	-0.584293	-0.367334	-0.695675	-0.405618		-135	0.0410321	0.0492085	0.0511496	0.045647	0.0104738		-135	-0.338198	-0.507088	-0.0724391	-0.0279945	-0.133576		-135	0.0247896	0.0326749	0.0366553	0.0288148	0.0113391
	-125	-0.628631	-0.545377	-0.328387	-0.706345	-0.349641		-125	0.0412975	0.0489497	0.0506041	0.0458436	0.0105403		-125	-0.301141	-0.47331	-0.00730475	0.0354797	-0.0744204		-125	0.0246565	0.0331124	0.0382628	0.029186	0.0112842
	-115	-0.627426	-0.541685	-0.332354	-0.719389	-0.282794		-115	0.0416401	0.048755	0.0508053	0.0457981	0.0105912		-115	-0.255226	-0.42052	0.00141286	0.0670171	-0.0237244		-115	0.0253895	0.0343645	0.0381276	0.029343	0.0112821
	-105	-0.56267	-0.46286	-0.308244	-0.665532	-0.209966		-105	0.04333	0.0503364	0.05191	0.0475395	0.0106376		-105	-0.237015	-0.402533	0.0602429	0.10753	0.0274427		-105	0.0250164	0.034221	0.0397193	0.0298634	0.0112231
	-95	-0.510486	-0.374632	-0.282295	-0.659611	-0.127517		-95	0.0448736	0.0519248	0.0534509	0.0495367	0.0107178		-95	-0.22589	-0.409587	0.104572	0.123883	0.0665839		-95	0.025352	0.0337585	0.0405467	0.0307027	0.011351
	-85	-0.419355	-0.273397	-0.270267	-0.536286	-0.053411		-85	0.0465672	0.0530933	0.0557263	0.0516991	0.0107496		-85	-0.186958	-0.363045	0.190935	0.208132	0.109262		-85	0.0260936	0.0337163	0.0413726	0.0315349	0.0113528
	-75	-0.359353	-0.219554	-0.257336	-0.525381	0.0186266		-75	0.0464797	0.0534126	0.0565103	0.0507215	0.0108119		-75	-0.156749	-0.329613	0.199355	0.228277	0.144064		-75	0.0274394	0.0343251	0.0423733	0.031795	0.0115059
	-65	-0.300623	-0.112046	-0.212481	-0.497477	0.0831503		-65	0.0469002	0.0553423	0.0567555	0.0508991	0.0108069		-65	-0.10726	-0.245314	0.227501	0.237622	0.178398		-65	0.0288946	0.0362001	0.0432216	0.0324989	0.0114544
	-55	-0.230348	-0.067822	-0.0845208	-0.366941	0.141941		-55	0.0475012	0.0549	0.0566754	0.051677	0.0108291		-55	-0.0737492	-0.19526	0.246358	0.233121	0.200242		-55	0.0295854	0.0364795	0.0448272	0.0334012	0.0115077
	-45	-0.190643	-0.0609016	0.0174354	-0.247098	0.18715		-45	0.048106	0.0547556	0.0576482	0.0525553	0.0108754		-45	-0.0375024	-0.13715	0.231045	0.215511	0.219662		-45	0.0303036	0.037187	0.0449594	0.0340514	0.0114891
	-35	-0.172673	-0.0768878	0.0948927	-0.131839	0.225251		-35	0.0471036	0.0538742	0.0585362	0.0537524	0.0109038		-35	0.00683217	-0.0750521	0.239516	0.237279	0.228826		-35	0.0310941	0.0380111	0.0454625	0.0341959	0.0115662
	-25	-0.194019	-0.122261	0.0907855	-0.0726614	0.245594		-25	0.0455996	0.052283	0.0583506	0.0532599	0.0108888		-25	0.00140354	-0.0707613	0.230638	0.212406	0.238168		-25	0.0305499	0.0372616	0.0459751	0.035174	0.0116215
	-15	-0.171884	-0.103896	0.179143	-0.0362309	0.26084		-15	0.0447127	0.0514539	0.0569119	0.0514784	0.0109044		-15	0.0128754	-0.0329198	0.214776	0.176956	0.240751		-15	0.0311639	0.0386015	0.0458419	0.0347453	0.011685
	-5	-0.175522	-0.171431	0.141262	-0.0805531	0.275556		-5	0.0449854	0.0514087	0.0568958	0.0501307	0.0108503		-5	0.0110171	0.012374	0.131569	0.115665	0.233723		-5	0.0305293	0.0390908	0.0460199	0.0346752	0.0118788
	5	-0.151194	-0.205966	0.13374	-0.00831513	0.273602		5	0.0466176	0.0512394	0.0562265	0.0506634	0.0107173		5	0.0184271	0.0657192	0.109587	0.0624386	0.224421		5	0.0303924	0.0395592	0.0426961	0.0338163	0.011866
	15	-0.179063	-0.291472	0.0657013	0.0112553	0.264715		15	0.0468424	0.0510099	0.056588	0.0498342	0.0105858		15	-0.00728795	0.0595854	0.0611598	-0.00392274	0.207649		15	0.030342	0.0402186	0.0426871	0.0329496	0.0118956
	25	-0.21697	-0.37945	0.0682309	0.0209695	0.257565		25	0.0454516	0.0495596	0.0560673	0.0498264	0.010489		25	-0.0369818	0.0375634	-0.0507341	-0.102697	0.186706		25	0.0312408	0.0404981	0.0415295	0.0324999	0.011756
	35	-0.290834	-0.481986	0.0351957	-0.00619699	0.247079		35	0.042359	0.0474783	0.0566126	0.0486503	0.0103576		35	-0.0699297	0.0104814	-0.120708	-0.174135	0.124904		35	0.0326226	0.0411513	0.041819	0.0314545	0.0120378
	45	-0.313848	-0.537444	-0.0484656	-0.00781471	0.221434		45	0.042814	0.0474155	0.0567789	0.0484776	0.010202		45	-0.139318	-0.0424189	-0.219054	-0.266205	0.0979372		45	0.0303073	0.040154	0.0410571	0.0313014	0.0115942
	55	-0.310104	-0.577728	-0.0848043	-0.00984091	0.200145		55	0.0424069	0.0464049	0.0559707	0.0484352	0.0101161		55	-0.231956	-0.118268	-0.256981	-0.367467	0.0402651		55	0.0289212	0.0390531	0.0401275	0.0305267	0.0114571
	65	-0.293973	-0.587893	-0.0780792	-0.001494	0.169691		65	0.0433267	0.0464465	0.0554882	0.0493665	0.00999908		65	-0.325526	-0.227492	-0.299428	-0.410692	-0.0268334		65	0.0273434	0.038095	0.0388159	0.0300613	0.0113031
	75	-0.343015	-0.659641	-0.095873	-0.0472167	0.13913		75	0.0409341	0.0446075	0.0538378	0.0482782	0.00996476		75	-0.392402	-0.283815	-0.384848	-0.463833	-0.088653		75	0.0258146	0.0374358	0.0387497	0.0291785	0.0110926
	85	-0.391667	-0.66611	-0.0935366	-0.0801458	0.107805		85	0.0398093	0.0449503	0.0540424	0.0484122	0.00999558		85	-0.442504	-0.346	-0.436123	-0.523441	-0.149649		85	0.0250372	0.0370422	0.0384442	0.0284005	0.0107323
	95	-0.416306	-0.648705	-0.0493778	-0.0138903	0.0590437		95	0.0400151	0.0457153	0.0537256	0.048937	0.0099979		95	-0.47622	-0.391192	-0.42348	-0.494144	-0.208413		95	0.0244849	0.0371355	0.0377739	0.0290685	0.0106103
	105	-0.46433	-0.672374	-0.10085	-0.0124382	-0.00165488		105	0.0397334	0.0463223	0.0535685	0.049134	0.0100251		105	-0.504209	-0.448648	-0.40791	-0.491907	-0.269948		105	0.023737	0.0359572	0.0382117	0.0296617	0.0107462
	115	-0.521624	-0.687466	-0.146837	-0.0232281	-0.0638438		115	0.0395864	0.0466352	0.0520298	0.0488882	0.0101082		115	-0.508721	-0.482199	-0.404574	-0.492203	-0.312598		115	0.0245313	0.0350329	0.0392118	0.0299854	0.0107008
	125	-0.578538	-0.730182	-0.132242	-0.0786989	-0.133255		125	0.038439	0.0452862	0.0522428	0.0477761	0.0101723		125	-0.513073	-0.493051	-0.420344	-0.509493	-0.371787		125	0.0245364	0.0351997	0.0378402	0.0288611	0.0111587
	135	-0.575146	-0.702517	-0.113556	-0.148225	-0.204941		135	0.0406532	0.0464971	0.0513169	0.0472427	0.0102672		135	-0.502364	-0.495219	-0.425419	-0.485569	-0.406051		135	0.0252854	0.0359645	0.0368339	0.0275515	0.011148
	145	-0.593347	-0.696843	-0.104898	-0.217929	-0.270236		145	0.0405419	0.0468577	0.0516602	0.047636	0.0104477		145	-0.511705	-0.526485	-0.335565	-0.425693	-0.427097		145	0.0237827	0.0350641	0.037465	0.0278614	0.0112347
	155	-0.629969	-0.727968	-0.112666	-0.275896	-0.334885		155	0.0393995	0.0458412	0.0507687	0.0472581	0.010558		155	-0.52661	-0.5572	-0.281634	-0.381446	-0.43722		155	0.0223496	0.0334303	0.0362566	0.0274349	0.0113929
	165	-0.675334	-0.759657	-0.252797	-0.366809	-0.390761		165	0.0381153	0.0450561	0.0498619	0.0464698	0.0106328		165	-0.519213	-0.57798	-0.19629	-0.329778	-0.425564		165	0.0222284	0.0329737	0.0368183	0.0280845	0.0113423
	175	-0.732101	-0.791995	-0.311858	-0.476305	-0.425276		175	0.0387829	0.0462885	0.0503346	0.0458182	0.0106464		175	-0.486659	-0.555679	-0.152275	-0.270646	-0.399333		175	0.0234653	0.0347822	0.0373809	0.0286692	0.0113197
	-175	-0.811623	-0.727391	-1.30233	-1.03152	-2.05858		-175	0.0679903	0.0792797	0.0776361	0.0691228	0.0165478		-175	-1.02287	-1.13152	-1.10299	-1.05884	-1.83109		-175	0.0390744	0.067064	0.0903167	0.0599577	0.0328928
	-165	-0.826685	-0.684289	-1.42433	-1.20234	-2.10936		-165	0.0677537	0.0786591	0.0785064	0.0677539	0.0163354		-165	-0.974469	-1.18012	-0.733417	-0.888972	-1.5524		-165	0.0420466	0.0627225	0.0975763	0.0617555	0.0320052
	-155	-0.823955	-0.583708	-1.42559	-1.32288	-2.06115		-155	0.0692926	0.0823699	0.0800754	0.0707143	0.0161085		-155	-0.869289	-1.13668	-0.618287	-0.748454	-1.24845		-155	0.04834	0.0673022	0.0941547	0.0602932	0.0307542
	-145	-0.835451	-0.547467	-1.30943	-1.31502	-1.93984		-145	0.0667802	0.0796095	0.0804297	0.0748675	0.0158379		-145	-0.748642	-1.07991	-0.579158	-0.564242	-0.915972		-145	0.0527072	0.0703633	0.0949374	0.0604094	0.0295251
	-135	-0.808991	-0.506103	-1.18157	-1.43427	-1.74419		-135	0.0665993	0.0782327	0.0797491	0.0734062	0.0156058		-135	-0.584247	-0.909708	-0.422036	-0.308075	-0.559669		-135	0.0597972	0.0763039	0.0962536	0.065132	0.0273222
	-125	-0.713097	-0.397408	-1.13222	-1.42873	-1.48341		-125	0.0660878	0.0788172	0.0821593	0.0756599	0.0155667		-125	-0.454149	-0.803162	-0.380884	-0.215788	-0.268254		-125	0.0588857	0.0738036	0.0954705	0.0643704	0.0283804
	-115	-0.629272	-0.235092	-1.05085	-1.33809	-1.16912		-115	0.06685	0.0819688	0.0825394	0.0783653	0.0157269		-115	-0.322602	-0.600482	-0.368698	-0.0644778	-0.00630603		-115	0.0623128	0.0819853	0.0954829	0.066145	0.0298403
	-105	-0.401021	0.0242342	-0.889267	-1.15865	-0.82523		-105	0.0734242	0.0863557	0.0865269	0.0808519	0.0160327		-105	-0.242996	-0.501399	-0.255694	0.00659441	0.271288		-105	0.0636078	0.0815951	0.0937971	0.0622729	0.0305488
	-95	-0.12256	0.299165	-0.635302	-0.799972	-0.455233		-95	0.0777347	0.0899724	0.0878018	0.0857909	0.0165249		-95	-0.165928	-0.352646	-0.152518	0.154474	0.518216		-95	0.0624144	0.0855894	0.0962328	0.0673305	0.0311637
	-85	0.166856	0.511027	-0.31599	-0.33592	-0.0899195		-85	0.08024	0.0894241	0.0922224	0.0878061	0.0172117		-85	-0.0765028	-0.218209	0.0538391	0.308794	0.792389		-85	0.0623746	0.0848094	0.10391	0.070368	0.0314227
	-75	0.614105	0.955452	0.0447819	0.142851	0.259236		-75	0.0871048	0.0981583	0.0952063	0.0901288	0.0180582		-75	0.0140669	-0.0546902	0.315127	0.42184	1.04232		-75	0.0632181	0.0846154	0.109986	0.0745203	0.0312425
	-65	1.11656	1.32538	0.547424	0.668485	0.588029		-65	0.092801	0.10197	0.0981567	0.0942124	0.0188963		-65	0.276177	0.26315	0.662211	0.609043	1.28686		-65	0.0791604	0.101984	0.117052	0.0814062	0.0294005
	-55	1.67982	1.78312	1.33022	1.36173	0.88795		-55	0.101218	0.106971	0.104103	0.102696	0.0198899		-55	0.547764	0.588518	0.87763	0.783711	1.45858		-55	0.0934606	0.112828	0.11737	0.0821216	0.0291261
	-45	2.18257	2.1376	1.91215	1.979	1.13691		-45	0.108106	0.111067	0.111807	0.106215	0.0206112		-45	0.819006	0.921587	1.25837	1.09992	1.58151		-45	0.101568	0.122146	0.120395	0.0903091	0.0299025
	-35	2.61126	2.44785	2.35677	2.35461	1.34723		-35	0.115564	0.11457	0.119826	0.109475	0.0212021		-35	1.2465	1.40147	1.49337	1.38405	1.64228		-35	0.109726	0.136408	0.120433	0.092884	0.0314031
	-25	2.89604	2.6922	2.62474	2.62809	1.51494		-25	0.116586	0.11456	0.123171	0.112668	0.0211299		-25	1.62968	1.69309	1.97137	1.71365	1.6714		-25	0.117766	0.137155	0.132393	0.100339	0.0329502
	-15	2.98226	2.75749	2.99566	2.78084	1.64417		-15	0.117382	0.116195	0.127804	0.113671	0.0208742		-15	2.16338	2.13768	2.28132	2.07391	1.68094		-15	0.131477	0.144037	0.137797	0.109943	0.0351781
	-5	2.79871	2.6281	2.74084	2.71117	1.72873		-5	0.108502	0.110815	0.119586	0.110717	0.0200911		-5	2.8385	2.72973	2.56255	2.43928	1.69133		-5	0.158911	0.165063	0.154528	0.119381	0.03731
	5	2.4687	2.38889	2.5119	2.50549	1.78772		5	0.102543	0.107307	0.112679	0.104525	0.019113		5	3.2499	3.02387	2.71011	2.69728	1.6921		5	0.172032	0.172771	0.16081	0.130772	0.0391525
	15	2.05747	2.12643	2.00183	2.09388	1.81137		15	0.0957924	0.104537	0.103508	0.0983793	0.0180973		15	3.23665	3.03691	2.91619	2.76177	1.66786		15	0.168669	0.167935	0.172919	0.135781	0.0407129
	25	1.50991	1.69436	1.72588	1.68041	1.79553		25	0.0849831	0.0958441	0.0999773	0.0925432	0.0171095		25	2.79102	2.65552	2.46255	2.56803	1.61921		25	0.154023	0.15711	0.162879	0.136537	0.0406528
	35	1.09013	1.28951	1.25016	1.34568	1.74321		35	0.0774688	0.0912033	0.0946864	0.0853085	0.016453		35	2.25161	2.25707	1.60202	1.94195	1.48311		35	0.138966	0.151078	0.141033	0.124219	0.0397729
	45	0.789316	0.962372	0.804916	0.966532	1.64716		45	0.0739931	0.0893728	0.0922982	0.0796457	0.0159841		45	1.54588	1.70997	0.983052	1.34348	1.30058		45	0.116605	0.135634	0.125542	0.112711	0.0379729
	55	0.511248	0.568392	0.445734	0.598507	1.50868		55	0.0703922	0.0831629	0.0873333	0.0732239	0.0155972		55	0.94538	1.25228	0.33461	0.646951	1.0466		55	0.0984482	0.126672	0.120167	0.0983704	0.0352896
	65	0.35654	0.362163	0.157374	0.363088	1.32371		65	0.0682552	0.0809057	0.0861858	0.0710678	0.0153231		65	0.414118	0.842207	-0.151536	0.0470041	0.717776		65	0.0819907	0.121064	0.105576	0.0914146	0.0326051
	75	0.23862	0.151876	-0.185792	0.259078	1.0945		75	0.0679795	0.0779885	0.0870768	0.0693987	0.0150678		75	-0.018531	0.455702	-0.635122	-0.485117	0.345762		75	0.0703095	0.113306	0.09916	0.0812122	0.0303728
	85	0.132111	-0.0534842	-0.4186	0.100345	0.830345		85	0.0662748	0.0759656	0.0863186	0.0691817	0.0149167		85	-0.345703	0.173495	-1.05222	-0.958191	-0.0786965		85	0.0618194	0.109869	0.0978924	0.076706	0.0279401
	95	0.0234095	-0.24554	-0.523467	0.0688466	0.534942		95	0.0651026	0.0733543	0.0884778	0.0692318	0.0146702		95	-0.607379	-0.0869438	-1.32111	-1.33228	-0.514956		95	0.0542507	0.107334	0.0930648	0.0686177	0.0269046
	105	-0.118357	-0.393934	-0.743554	-0.0595109	0.207366		105	0.0621213	0.0707764	0.0874448	0.0715457	0.0146008		105	-0.772678	-0.271291	-1.49187	-1.46482	-0.945529		105	0.0511041	0.102293	0.0919307	0.0689531	0.0262308
	115	-0.337758	-0.647108	-0.748135	-0.121683	-0.135827		115	0.0574721	0.0661567	0.0862642	0.0679702	0.0146487		115	-0.879153	-0.46786	-1.44943	-1.56083	-1.33686		115	0.0490048	0.095509	0.0915413	0.067248	0.0263798
	125	-0.481493	-0.761211	-0.809825	-0.225526	-0.486238		125	0.0557985	0.0654313	0.0838574	0.067929	0.0148184		125	-0.990895	-0.63149	-1.54456	-1.64028	-1.68822		125	0.0440206	0.0937581	0.089448	0.0624823	0.0274122
	135	-0.602874	-0.866648	-0.809192	-0.337453	-0.830118		135	0.0551324	0.0653683	0.0802479	0.0656499	0.0151167		135	-1.05342	-0.816363	-1.5319	-1.60273	-1.94698		135	0.0397708	0.0806994	0.0912888	0.0617525	0.0288182
	145	-0.710304	-0.857059	-0.870381	-0.431863	-1.16099		145	0.0551696	0.0673915	0.0791275	0.0643913	0.0154718		145	-1.08517	-0.929207	-1.44701	-1.53594	-2.13708		145	0.0373717	0.0825853	0.0939947	0.0609242	0.0308391
	155	-0.717208	-0.80331	-0.948608	-0.544932	-1.46905		155	0.0598944	0.0701606	0.0775345	0.0649327	0.0158155		155	-1.08078	-1.00313	-1.47069	-1.4169	-2.20603		155	0.0390843	0.0745803	0.0937123	0.0581792	0.0322758
	165	-0.756243	-0.771232	-1.13775	-0.640041	-1.73374		165	0.0629113	0.0728543	0.0793689	0.0682343	0.0162976		165	-1.02611	-0.93588	-1.36374	-1.35747	-2.16553		165	0.0408802	0.0816	0.0844145	0.0548412	0.0323218
	175	-0.778145	-0.735196	-1.18448	-0.830917	-1.93368		175	0.0659675	0.0779332	0.0822723	0.071698	0.0165727		175	-1.01199	-0.992184	-1.20805	-1.23674	-2.03885		175	0.0407296	0.0776398	0.0920604	0.0573286	0.0325528

## Sheet: Fig. 3
	a						b
		mean		SE
	angle	NH	SH	NH	SH		angle	NH	SH
	-180	2.69624	2.69424	0.0393519	0.0471535		-180	10.1957	9.95992
	-135	2.73537	2.74064	0.0388781	0.0473427		-135	10.3714	11.3272
	-90	2.91596	2.82801	0.036711	0.0474798		-90	11.6937	12.3998
	-45	3.02117	2.98523	0.0386341	0.0458879		-45	13.3904	13.0835
	0	2.98035	2.96401	0.040733	0.0394521		0	11.6249	13.4842
	45	2.7253	2.95599	0.0402913	0.0453125		45	11.3727	11.2801
	90	2.72215	2.93859	0.038375	0.0513781		90	11.0364	9.11127
	135	2.69444	2.79374	0.0385139	0.0511088		135	10.1192	9.39415
	180	2.69624	2.69424	0.0393519	0.0471535		180	10.1957	9.95992
	-180	2.72614	2.48095	0.0679722	0.200751		-180	9.71204	6.24512
	-135	3.29758	2.89304	0.0992559	0.140696		-135	7.26167	7.41608
	-90	3.60305	3.92045	0.0845681	0.148145		-90	8.33482	15.1444
	-45	3.78529	4.10174	0.0774168	0.13088		-45	13.2177	20.9992
	0	3.66152	3.94501	0.0581515	0.101511		0	16.777	26.4637
	45	3.68141	3.8322	0.0643174	0.148754		45	15.364	9.83607
	90	3.21005	3.49252	0.0723931	0.246722		90	10.0161	4.13739
	135	2.95073	3.37498	0.0775242	0.305903		135	9.60472	3.51288
	180	2.72614	2.48095	0.0679722	0.200751		180	9.71204	6.24512

## Sheet: Fig. S1
	a
	TC speed	TC samples	Cumulative probability
	0	111	0.131975
	1	1143	1.49096
	2	2855	4.88544
	3	4106	9.76732
	4	5284	16.0498
	5	6001	23.1848
	6	6704	31.1556
	7	7007	39.4866
	8	7394	48.2778
	9	7033	56.6398
	10	6388	64.2348
	11	5713	71.0274
	12	4990	76.9603
	13	4035	81.7578
	14	3312	85.6956
	15	2704	88.9106
	16	2086	91.3907
	17	1539	93.2205
	18	1108	94.5379
	19	822	95.5152
	20	694	96.3404
	21	534	96.9753
	22	403	97.4544
	23	355	97.8765
	24	289	98.2201
	25	190	98.446
	26	170	98.6482
	27	149	98.8253
	28	140	98.9918
	29	121	99.1356
	30	97	99.251
	31	102	99.3722
	32	79	99.4662
	33	61	99.5387
	34	56	99.6053
	35	57	99.673
	36	42	99.723
	37	33	99.7622
	38	27	99.7943
	39	26	99.8252
	40	27	99.8573
	41	25	99.887
	42	14	99.9037
	43	19	99.9263
	44	10	99.9382
	45	10	99.9501
	46	10	99.962
	47	10	99.9738
	48	4	99.9786
	49	8	99.9881
	50	5	99.9941
	51	1	99.9952
	52	1	99.9964
	53	1	99.9976
	54	1	99.9988
	57	1	100

## Sheet: Fig. S2
	a			b			c						d			e
	TC speed	rain rate	TC samples	TC speed	rain rate	TC samples	TC speed	rain rate	TC samples				TC speed	rain rate	TC samples	TC speed	rain rate	TC samples
	1	1.19915	1143	1	1.19955	701	1	1.19851	442				1	2.30855	1024	1	1.4775	1143
	2	1.21311	2855	2	1.20486	1728	2	1.22577	1127				2	2.36411	2606	2	1.46534	2855
	3	1.23629	4106	3	1.22254	2445	3	1.25653	1661				3	2.36801	3750	3	1.48744	4106
	4	1.28808	5284	4	1.2715	3131	4	1.31219	2153				4	2.39826	4808	4	1.49111	5281
	5	1.35693	6001	5	1.36761	3745	5	1.33921	2256				5	2.44521	5480	5	1.52502	6000
	6	1.40975	6704	6	1.43138	4528	6	1.36473	2176				6	2.4622	6134	6	1.55962	6703
	7	1.45736	7007	7	1.48251	4821	7	1.40189	2186				7	2.49139	6368	7	1.57009	7007
	8	1.5648	7394	8	1.58687	5170	8	1.51349	2224				8	2.53638	6715	8	1.616	7394
	9	1.59165	7033	9	1.63582	5115	9	1.47386	1918				9	2.54461	6339	9	1.60081	7033
	10	1.62783	6388	10	1.65931	4863	10	1.52744	1525				10	2.59619	5750	10	1.63126	6388
	11	1.65284	5713	11	1.66781	4456	11	1.59977	1257				11	2.62953	5124	11	1.62739	5713
	12	1.66091	4990	12	1.70525	3902	12	1.50187	1088				12	2.62032	4458	12	1.62346	4990
	13	1.70187	4035	13	1.72041	3239	13	1.62643	796				13	2.67647	3610	13	1.66507	4035
	14	1.70177	3312	14	1.72662	2667	14	1.59901	645				14	2.71123	2908	14	1.64165	3312
	15	1.73039	2704	15	1.74984	2200	15	1.64551	504				15	2.70924	2357	15	1.6721	2704
	16	1.66621	2086	16	1.67157	1710	16	1.64182	376				16	2.6941	1820	16	1.61733	2086
	17	1.66933	1539	17	1.66219	1264	17	1.70216	275				17	2.75256	1348	17	1.66038	1539
	18	1.60865	1108	18	1.60573	898	18	1.62115	210				18	2.67228	958	18	1.62263	1108
	19	1.72353	822	19	1.65675	633	19	1.94718	189				19	2.76532	725	19	1.67332	822
	20	1.75364	694	20	1.70353	543	20	1.93387	151				20	2.72395	604	20	1.72201	694
	f			g			h			i			j			k
	TC speed	rain rate	TC samples	TC speed	rain rate	TC samples	TC speed	rain rate	TC samples	TC speed	rain rate	TC samples	TC speed	rain rate	TC samples	TC speed	rain rate	TC samples
	1	2.92399	218	1	2.46179	182	1	2.48305	155	1	2.74647	304	1	2.54474	138	1	2.96585	146
	2	2.78185	578	2	2.35662	471	2	2.64681	345	2	2.93524	751	2	2.71823	376	2	3.09352	334
	3	2.80819	933	3	2.45513	604	3	2.65711	572	3	2.79944	1138	3	2.71746	523	3	2.83057	336
	4	2.93672	1203	4	2.50339	893	4	2.7318	656	4	2.8714	1508	4	2.76061	644	4	3.04798	379
	5	3.09398	1508	5	2.56622	985	5	2.8386	773	5	2.89447	1629	5	2.73744	623	5	3.0219	479
	6	3.07204	1841	6	2.5829	1289	6	2.96295	923	6	2.97667	1549	6	2.83379	621	6	3.21233	475
	7	3.0729	2013	7	2.79098	1341	7	3.0298	1023	7	3.01632	1607	7	2.87164	576	7	3.33892	444
	8	3.27955	2190	8	2.88229	1599	8	3.01052	1021	8	3.19235	1698	8	2.88957	525	8	3.33013	359
	9	3.30716	2200	9	3.10237	1536	9	3.07914	1035	9	3.18216	1436	9	2.88535	478	9	3.28144	344
	10	3.31706	2107	10	3.07112	1459	10	3.17372	1073	10	3.27815	1109	10	2.87797	416	10	3.50351	224
	11	3.33488	2041	11	3.04965	1254	11	3.24597	969	11	3.31247	878	11	3.19953	377	11	3.36575	191
	12	3.44796	1816	12	3.05445	1018	12	3.22596	906	12	3.21616	751	12	3.18337	337	12	3.62256	162
	13	3.44017	1568	13	3.21864	810	13	3.10428	753	13	3.50711	541	13	3.18917	255	13	3.63885	108
	14	3.5164	1280	14	3.12247	623	14	3.3038	695	14	3.42098	437	14	2.99215	208	14	3.47198	69
	15	3.5459	1049	15	3.07355	481	15	3.34796	619	15	3.6453	307	15	3.30014	197	15	3.15036	51
	16	3.43809	805	16	2.97744	284	16	3.31745	589	16	3.60822	224	16	3.31077	152	16	3.88989	32
	17	3.50682	576	17	2.91131	164	17	3.25788	496	17	3.55897	163	17	3.38751	112	17	3.59013	28
	18	3.37841	450	18	2.68461	116	18	3.28798	312	18	3.70147	108	18	3.18307	102	18	3.90166	20
	19	3.6282	309	19	3.08088	73	19	3.38828	244	19	4.38964	70	19	3.69481	119	19	3.41337	7
	20	3.63163	284	20	3.0009	52	20	3.3077	201	20	4.10292	47	20	3.71012	104	20	3.10575	6
	l			m			n			o						p
	TC speed	rain rate	TC samples	TC speed	rain rate	TC samples	TC speed	rain rate	TC samples	TC speed	rain rate	TC samples				TC speed	rain rate	TC samples
	1	2.48969	326	1	2.72772	591	1	2.86481	149	1	3.10236	77				1	2.70379	1085
	2	2.51767	1006	2	2.81843	1286	2	3.02946	427	2	3.23405	136				2	2.76976	2726
	3	2.41198	1457	3	2.80174	1757	3	3.00875	618	3	3.2283	274				3	2.7334	3908
	4	2.52954	1878	4	2.82768	2209	4	3.11786	785	4	3.35416	412				4	2.81895	5022
	5	2.55158	1980	5	2.8492	2481	5	3.28049	977	5	3.44722	563				5	2.89058	5677
	6	2.54233	2076	6	2.89867	2754	6	3.3066	1208	6	3.58502	666				6	2.94793	6325
	7	2.53098	2101	7	2.98131	2867	7	3.4089	1315	7	3.69696	724				7	3.03344	6566
	8	2.56149	2118	8	3.04222	2974	8	3.59915	1395	8	3.87681	906				8	3.14055	6951
	9	2.56163	1937	9	3.10493	2732	9	3.57219	1422	9	4.03607	942				9	3.20792	6647
	10	2.5787	1568	10	3.14102	2675	10	3.52001	1277	10	4.09216	868				10	3.24323	5972
	11	2.64683	1450	11	3.0966	2418	11	3.69782	1106	11	4.24075	738				11	3.2804	5335
	12	2.65143	1299	12	3.16068	2130	12	3.7699	900	12	4.23491	661				12	3.32695	4625
	13	2.71149	1029	13	3.13106	1687	13	3.85906	790	13	4.38849	529				13	3.37468	3736
	14	2.62091	893	14	3.22737	1372	14	3.93114	615	14	4.42882	432				14	3.39581	3047
	15	2.74693	671	15	3.22794	1226	15	3.8892	503	15	4.74805	304				15	3.43369	2524
	16	2.68754	527	16	3.25471	945	16	3.70652	357	16	4.62228	257				16	3.39123	1936
	17	2.73171	348	17	3.15236	722	17	3.76965	292	17	4.77939	177				17	3.41162	1412
	18	2.73999	277	18	3.15538	532	18	3.98304	205	18	4.31758	94				18	3.34488	1008
	19	2.63127	190	19	3.4665	410	19	4.53115	148	19	4.75397	74				19	3.6082	770
	20	2.8238	161	20	3.2888	315	20	4.22374	155	20	4.83048	63				20	3.56186	648
	q			r			s			t						u
	TC speed	rain rate	TC samples	TC speed	rain rate	TC samples	TC speed	rain rate	TC samples	TC speed	rain rate	TC samples				TC speed	rain rate	TC samples
	1	2.89798	436	1	2.64563	555	1	2.30941	137	1	2.04094	10				1	2.68711	58
	2	2.91985	1080	2	2.68397	1436	2	2.50929	294	2	1.67844	12				2	2.63822	129
	3	2.79086	1454	3	2.76208	2095	3	2.3795	495	3	2.03362	17				3	2.51898	198
	4	2.89794	1927	4	2.82564	2684	4	2.42081	595	4	2.16207	27				4	2.5553	262
	5	2.96463	2095	5	2.89181	3146	5	2.53735	672	5	2.27644	40				5	2.64501	324
	6	3.04902	2271	6	2.94481	3536	6	2.55784	795	6	2.05445	64				6	2.63091	379
	7	3.05535	2357	7	3.0607	3684	7	2.60691	848	7	2.23363	72				7	2.50955	441
	8	3.19549	2375	8	3.15825	4033	8	2.72688	877	8	2.17392	62				8	2.6607	442
	9	3.269	2174	9	3.23642	3816	9	2.76059	919	9	2.26971	82				9	2.59884	386
	10	3.3449	1929	10	3.22691	3439	10	2.89425	918	10	2.26505	81				10	2.70217	416
	11	3.34303	1822	11	3.28515	2855	11	2.99909	918	11	2.33157	87				11	2.76936	377
	12	3.33446	1537	12	3.31958	2548	12	3.12992	809	12	2.57516	84				12	2.68905	365
	13	3.41462	1207	13	3.35472	1977	13	3.25473	742	13	2.41425	101				13	2.79118	299
	14	3.39182	1006	14	3.33565	1624	14	3.42355	591	14	2.68391	85				14	2.83893	265
	15	3.39659	779	15	3.48729	1314	15	3.34079	510	15	2.58042	95				15	2.96482	180
	16	3.40328	565	16	3.50968	962	16	3.18794	438	16	2.49263	114				16	2.91843	150
	17	3.35564	425	17	3.58668	654	17	3.20657	339	17	2.59051	117				17	2.80408	127
	18	3.50073	290	18	3.25095	434	18	3.37895	269	18	2.82567	115				18	2.88374	100
	19	3.32457	190	19	3.66835	320	19	3.94371	215	19	2.98934	96				19	3.17883	52
	20	3.33475	141	20	3.9762	235	20	3.38048	217	20	3.11081	97				20	3.0765	46

## Sheet: Fig. S3
	a	TC speed
		1	2	3	4	5	6	7	8	9	10	11	12	13	14	15	16	17	18	19	20
rain rate	0.105399	0.271876	0.256488	0.237922	0.223307	0.176557	0.0970961	0.0597293	-0.0248341	-0.022116	-0.0712948	-0.0927032	-0.0787721	-0.139782	-0.0916716	-0.114693	-0.10181	-0.151091	-0.0909707	-0.148351	-0.194886
	0.135335	0.408431	0.374718	0.374441	0.363928	0.250136	0.154208	0.0876302	-0.0410147	-0.0276637	-0.0924956	-0.128089	-0.133155	-0.194177	-0.126115	-0.151627	-0.167734	-0.246563	-0.190834	-0.213203	-0.300823
	0.173774	0.429597	0.360212	0.387914	0.354015	0.256627	0.154877	0.0886561	-0.024112	-0.00457472	-0.0929248	-0.107163	-0.121695	-0.201839	-0.119128	-0.152454	-0.184501	-0.263116	-0.210528	-0.263488	-0.286374
	0.22313	0.418904	0.393091	0.368187	0.335087	0.252241	0.160186	0.0787882	-0.023869	0.0163834	-0.096189	-0.0998015	-0.132354	-0.165622	-0.109898	-0.150984	-0.185939	-0.275688	-0.210719	-0.330008	-0.241795
	0.286505	0.401894	0.345041	0.361269	0.33033	0.256411	0.135263	0.0765607	-0.00502705	0.00941197	-0.101092	-0.110734	-0.11005	-0.188192	-0.0961112	-0.161841	-0.182355	-0.238215	-0.171532	-0.291779	-0.259253
	0.367879	0.380981	0.307658	0.321516	0.311112	0.253962	0.165505	0.0743278	0.0209048	-0.00558399	-0.0759168	-0.0775396	-0.0778857	-0.163395	-0.122134	-0.131222	-0.151233	-0.239084	-0.160934	-0.321575	-0.309464
	0.472367	0.426018	0.310323	0.271568	0.316023	0.250628	0.151253	0.0752813	0.0119892	0.000165351	-0.0484606	-0.0512293	-0.0682467	-0.174124	-0.124415	-0.125007	-0.167168	-0.254376	-0.161043	-0.342254	-0.296924
	0.606531	0.325529	0.275593	0.231223	0.273295	0.190805	0.111901	0.0869655	0.00933395	-0.000619524	-0.0317501	-0.0454666	-0.0432788	-0.166123	-0.103606	-0.13167	-0.133597	-0.151897	-0.116954	-0.286648	-0.293036
	0.778801	0.289497	0.197379	0.139205	0.163504	0.119006	0.0909593	0.0415474	0.0170961	-0.00898013	-0.0166071	-0.0359553	-0.0427184	-0.124739	-0.0473234	-0.0986043	-0.151899	-0.0684286	-0.0282959	-0.262661	-0.171983
	1	0.174856	0.113097	0.0636611	0.0783264	0.0567236	0.0489556	0.0334006	0.0245365	0.0168505	-0.00120642	-0.0142422	-0.00538311	-0.0497205	-0.0371609	-0.0380314	-0.126742	0.0232386	0.010883	-0.211488	-0.160555
	1.28403	0.0551938	-0.0114764	0.020388	0.00643071	0.00650323	0.00211142	0.0342038	0.0304739	0.0274472	-0.00162466	0.00062023	-0.0287578	0.0454809	-0.0104255	-0.0758504	-0.0520292	0.0662938	0.0842796	-0.115963	-0.0832993
	1.64872	-0.0970712	-0.0423995	0.0251155	-0.0155266	-0.00236694	0.0217479	0.0762644	0.0565012	0.0336067	0.0272581	0.0226716	-0.00888415	0.0698977	-0.014557	-0.0438823	-0.040078	0.0562913	0.0630241	-0.0860551	-0.101558
	2.117	-0.0845688	-0.116219	0.000946479	-0.0616341	-0.0328811	-0.000130003	0.0942374	0.0763857	0.0279357	0.0506401	0.0140173	0.0282836	0.0931093	0.0079086	-0.0517449	0.000870735	0.051965	0.0537076	-0.127452	-0.025378
	2.71828	-0.16662	-0.157455	-0.0646068	-0.121165	-0.0673939	-0.0230894	0.0751467	0.0566493	0.0190063	0.0741698	0.019335	0.0369876	0.122821	0.0294478	-0.0155189	0.0284626	0.0443714	0.0600337	-0.00852986	0.0579478
	3.49034	-0.203578	-0.180534	-0.142096	-0.195327	-0.133373	-0.0562222	0.0212679	0.0351115	-0.00546082	0.0625404	0.05273	0.025356	0.0985612	0.0322145	0.0318287	0.0698089	0.0868135	0.0886231	0.142187	0.169549
	4.48169	-0.278288	-0.215276	-0.204792	-0.260543	-0.173895	-0.0883748	-0.032705	0.00919865	-0.00837976	0.072709	0.0836049	0.0457326	0.126412	0.0347162	0.0722194	0.10416	0.15093	0.0875146	0.259036	0.216022
	5.7546	-0.321532	-0.256536	-0.282693	-0.318415	-0.242662	-0.102919	-0.0862393	-0.0104665	-0.0216511	0.074385	0.0772551	0.0805283	0.129158	0.0258993	0.0815946	0.169631	0.204801	0.117889	0.323105	0.358867
	7.38906	-0.389312	-0.274182	-0.320312	-0.335125	-0.251818	-0.136949	-0.115894	-0.0229404	-0.0433638	0.0564157	0.0878706	0.0842582	0.140952	0.0897603	0.142203	0.20854	0.23562	0.121434	0.36323	0.359612
	9.48774	-0.395709	-0.307776	-0.336392	-0.322897	-0.240658	-0.159789	-0.145225	-0.0508022	-0.0558156	0.0369832	0.0790386	0.1072	0.131654	0.111327	0.194895	0.192449	0.23759	0.139072	0.376482	0.408374
	12.1825	-0.398071	-0.313985	-0.320935	-0.286084	-0.211665	-0.151002	-0.146341	-0.043787	-0.0192214	0.0570063	0.0983011	0.105948	0.140114	0.126993	0.192216	0.202251	0.19488	0.0994027	0.367256	0.306725
	15.6426	-0.333034	-0.288678	-0.290441	-0.237539	-0.188528	-0.133606	-0.130087	-0.040637	0.00304453	0.0560094	0.0753878	0.089661	0.125557	0.10634	0.177453	0.202845	0.157284	0.109215	0.304175	0.235579
	20.0855	-0.291296	-0.242464	-0.236448	-0.191143	-0.151845	-0.118005	-0.103478	-0.0263454	0.0130861	0.0293587	0.0624145	0.076498	0.116748	0.114077	0.159841	0.16751	0.108667	0.1072	0.252026	0.153601
	25.7903	-0.234404	-0.203009	-0.200193	-0.157096	-0.136877	-0.10688	-0.0939428	-0.0191272	0.0191093	0.0254516	0.0385642	0.0622735	0.0871882	0.1147	0.115684	0.119351	0.105895	0.116302	0.221054	0.125957
	33.1155	-0.180288	-0.152957	-0.169184	-0.113746	-0.107231	-0.0886973	-0.0622925	-0.00371186	0.0097935	0.0113572	0.0276033	0.0468145	0.0737488	0.0966223	0.109145	0.0869119	0.0852063	0.0671784	0.172069	0.0916576
	42.5211	-0.11388	-0.0961457	-0.118675	-0.0733669	-0.069274	-0.0702624	-0.0468772	0.00065169	0.00863468	0.00204684	0.0154659	0.0306494	0.052436	0.0666598	0.0853644	0.053763	0.0466381	0.0320595	0.10965	0.0844614
	54.5982	-0.0567716	-0.0514872	-0.0735428	-0.0467608	-0.0439624	-0.0361991	-0.023292	-0.00383251	0.0134655	0.00350328	0.00529237	0.0194897	0.0216717	0.0296887	0.0470874	0.0332151	0.0268897	0.00467671	0.0724734	0.0583949
	70.1054	-0.0331513	-0.0202521	-0.0361826	-0.0196297	-0.0162224	-0.0120163	-0.00970816	-0.00298094	0.00809891	-0.00423956	-0.000751989	0.0111997	-0.00331775	0.0170287	0.0206282	0.00812648	0.00886799	-0.0057026	0.0341292	0.0560763
	90.0171	-0.00447425	-0.00559837	-0.00868937	-0.00210444	-0.00184373	-0.00727606	-0.00621741	-0.00398616	-0.00293968	-0.00451403	0.00250994	0.00258234	-0.000718909	0.00192905	0.0126667	-0.00175801	0.0034329	-0.0096245	0.0044939	0.0321301
	115.584	-0.000802241	0.00285794	0.00175338	0.00276506	0.00291775	-0.00266814	-0.00170226	-0.00133121	0.000321113	-0.00149727	0.000976643	-0.00226818	-0.00378308	-0.00276169	0.000303717	-0.0010583	-0.00721237	-0.00532767	0.00811422	0.0104026
	148.413	7.66945e-05	-2.61577e-05	7.58194e-05	-1.89192e-05	-2.61577e-05	1.29027e-05	-4.92595e-06	-2.61577e-05	1.05858e-05	-2.04465e-05	1.15883e-05	-1.18819e-05	2.61642e-05	-4.87855e-06	-1.97226e-07	7.91702e-06	-3.47665e-06	-2.61577e-05	-2.61577e-05	-2.61577e-05
	190.566	-5.93553e-07	-5.93553e-07	-5.93553e-07	-5.93553e-07	-5.93553e-07	4.98651e-06	-5.93553e-07	-5.93553e-07	-5.93553e-07	-5.93553e-07	5.69744e-06	-5.93553e-07	-5.93553e-07	-5.93553e-07	-5.93553e-07	-5.93553e-07	-5.93553e-07	-5.93553e-07	-5.93553e-07	-5.93553e-07
	b	TC speed
		1	2	3	4	5	6	7	8	9	10	11	12	13	14	15	16	17	18	19	20
rain rate	0.105399	0.317069	0.199708	0.221644	0.237344	0.174077	0.0642039	0.0249257	-0.0686883	-0.0649755	-0.0953411	-0.11638	-0.108665	-0.136852	-0.0796963	-0.108791	-0.0928894	-0.11837	-0.0472734	-0.0961972	-0.104854
	0.135335	0.437846	0.316193	0.357636	0.377317	0.233536	0.112784	0.0500756	-0.0904983	-0.100794	-0.122767	-0.146484	-0.168972	-0.180083	-0.107473	-0.135213	-0.129781	-0.187393	-0.14705	-0.173355	-0.195525
	0.173774	0.462142	0.296517	0.362632	0.367258	0.240706	0.10759	0.0572185	-0.0743696	-0.0638378	-0.147384	-0.129861	-0.15531	-0.185636	-0.0802917	-0.133077	-0.135103	-0.217961	-0.157824	-0.212118	-0.201292
	0.22313	0.419263	0.341415	0.341936	0.335605	0.216151	0.128005	0.0520167	-0.0816363	-0.0429293	-0.147257	-0.133638	-0.144479	-0.152697	-0.0757901	-0.135847	-0.13836	-0.202014	-0.182887	-0.24559	-0.151266
	0.286505	0.372805	0.287244	0.331998	0.323959	0.210254	0.0988366	0.0396714	-0.0447749	-0.0394463	-0.143909	-0.14304	-0.122152	-0.177317	-0.0484988	-0.134504	-0.119889	-0.192596	-0.140735	-0.187406	-0.170499
	0.367879	0.330636	0.287422	0.258051	0.296872	0.182787	0.121	0.0313066	-0.00512589	-0.0551	-0.108285	-0.105411	-0.094125	-0.145162	-0.0933909	-0.0993624	-0.0756591	-0.176624	-0.13551	-0.211509	-0.20281
	0.472367	0.330972	0.238591	0.211687	0.302777	0.164442	0.119164	0.0375879	-0.00148584	-0.0161761	-0.0671094	-0.0779309	-0.0711151	-0.156605	-0.118628	-0.0976237	-0.0945575	-0.199459	-0.112098	-0.21787	-0.174563
	0.606531	0.221484	0.195732	0.196724	0.266909	0.122691	0.108056	0.0472853	0.0211479	-0.0134874	-0.0615425	-0.0832943	-0.0457046	-0.143313	-0.117872	-0.101655	-0.0705532	-0.0869413	-0.0712762	-0.15877	-0.225619
	0.778801	0.151186	0.188105	0.121629	0.163619	0.0944228	0.100822	0.0392623	0.0451695	-0.0254439	-0.034071	-0.0724644	-0.0377111	-0.0984906	-0.0710094	-0.080716	-0.0818967	-0.0721524	0.00063453	-0.204653	-0.126241
	1	0.101793	0.144495	0.037629	0.0672012	0.0580076	0.0596488	0.035205	0.0513076	0.000650077	-0.00866232	-0.0253861	-0.00245243	-0.0284979	-0.0936351	-0.0572977	-0.0923658	0.00661561	0.031771	-0.209963	-0.0760635
	1.28403	-0.00153122	0.0232028	0.00828215	-0.00333385	0.0231031	0.0226002	0.0355097	0.0613853	0.0337174	-0.00178115	0.00991338	-0.0330613	0.0588349	-0.0510071	-0.0961987	-0.0515114	0.0298307	0.117321	-0.15686	-0.0284152
	1.64872	-0.127481	0.0220814	0.0404757	-0.0162319	0.0364746	0.0510483	0.10657	0.0809252	0.0581292	0.0333214	0.0569353	-0.00907677	0.0611582	-0.0307747	-0.0580235	-0.0624804	-0.0207856	0.0670509	-0.150478	-0.138839
	2.117	-0.0836783	-0.0276425	0.0485563	-0.0670489	-0.00456154	0.00716767	0.111908	0.0902238	0.05701	0.0832852	0.0531797	0.0335577	0.0975243	-0.00700382	-0.0465524	-0.0249392	0.000459283	-0.0132193	-0.198221	-0.110005
	2.71828	-0.141894	-0.0677342	-0.0141124	-0.124103	-0.0402147	-0.00916365	0.0947105	0.0657019	0.0516835	0.111936	0.0542537	0.0425698	0.123851	0.0101714	-0.0117981	-0.0248082	-0.0364761	-0.0132583	-0.0574341	-0.0138809
	3.49034	-0.113102	-0.103556	-0.0798128	-0.191949	-0.119835	-0.0499276	0.0444972	0.0425631	0.026183	0.09478	0.0855567	0.0427575	0.0913308	0.0168698	0.0198816	-0.0185863	0.0335377	0.0252137	0.0662153	0.0873812
	4.48169	-0.160522	-0.126803	-0.165319	-0.272248	-0.170489	-0.0762367	-0.00734628	0.0184272	0.030897	0.107147	0.108661	0.0706263	0.113858	0.0161845	0.0443253	0.0216632	0.131134	0.0424752	0.181748	0.0918167
	5.7546	-0.232951	-0.18388	-0.269768	-0.319362	-0.232503	-0.0907892	-0.0662774	0.0129023	0.0045116	0.09636	0.104088	0.104575	0.0997447	0.00595396	0.0453902	0.100606	0.19246	0.101903	0.28873	0.238304
	7.38906	-0.337858	-0.236568	-0.28023	-0.342867	-0.230463	-0.125726	-0.0849659	0.00933967	-0.00785413	0.0752945	0.0997308	0.0987743	0.10712	0.0734778	0.113873	0.147763	0.236342	0.0973307	0.331024	0.256462
	9.48774	-0.369758	-0.318628	-0.300199	-0.322952	-0.217266	-0.136015	-0.100763	-0.0201082	-0.0284335	0.046942	0.0915056	0.118418	0.0994644	0.0945561	0.178238	0.152902	0.23154	0.117916	0.365897	0.316743
	12.1825	-0.397369	-0.337338	-0.286375	-0.267133	-0.189303	-0.128911	-0.10759	-0.0158163	0.0108403	0.0708724	0.119772	0.115059	0.116439	0.115415	0.193025	0.172697	0.183389	0.0698322	0.361131	0.201363
	15.6426	-0.355783	-0.292836	-0.275593	-0.223515	-0.161699	-0.105163	-0.107455	-0.0316214	0.0322897	0.069204	0.10027	0.0944071	0.106285	0.115747	0.172722	0.172325	0.147288	0.0869435	0.292717	0.163467
	20.0855	-0.314037	-0.26315	-0.229694	-0.186792	-0.120438	-0.101662	-0.0925125	-0.025424	0.0411072	0.051129	0.0789944	0.0815292	0.109066	0.138037	0.155421	0.149198	0.097707	0.0955091	0.222048	0.113964
	25.7903	-0.225619	-0.221635	-0.210656	-0.157442	-0.103785	-0.0967696	-0.0923614	-0.0263663	0.0407735	0.0436934	0.0429733	0.0619843	0.0762866	0.131005	0.108986	0.118942	0.0864689	0.0958573	0.174998	0.152666
	33.1155	-0.161113	-0.163412	-0.17999	-0.119561	-0.0803036	-0.0752177	-0.0562477	-0.00909909	0.0226749	0.0259153	0.0253356	0.0526863	0.0615444	0.11422	0.0981508	0.0868213	0.0707471	0.0524104	0.118874	0.115564
	42.5211	-0.0749009	-0.106349	-0.122338	-0.0775074	-0.0551291	-0.0562143	-0.0458618	-0.000600096	0.020761	0.0164857	0.0122122	0.0331575	0.0517668	0.0715557	0.0812453	0.0486451	0.0386266	0.0312317	0.0451112	0.0881016
	54.5982	-0.0332513	-0.059981	-0.0746349	-0.038272	-0.0318297	-0.0309099	-0.0265515	-0.00341494	0.0194353	0.0120612	-0.000539254	0.0239868	0.0307853	0.04096	0.0483712	0.0325355	0.0222372	0.00619542	0.0332483	0.0295683
	70.1054	-0.0158879	-0.0184134	-0.0400299	-0.0155287	-0.00905255	-0.0115018	-0.0129658	-0.00179719	0.00932196	0.000242404	-0.00447674	0.0161999	0.00430888	0.0258449	0.0236702	0.0148256	0.00966447	-0.00159811	-0.000280873	0.0274546
	90.0171	0.00187094	-0.00901904	-0.0122437	0.000174149	0.00366096	-0.00463553	-0.00668989	-0.000507461	-0.00260737	-0.00181851	-0.00285677	0.00409088	-0.00180056	0.00595791	0.0132469	-0.0028592	-0.000444752	-0.0119809	-0.00485736	0.0333193
	115.584	-0.000491275	-0.00373258	0.0020405	0.0068291	0.00657693	-0.00211466	-0.000141673	0.00226983	0.00107621	0.00128784	-0.00159895	-0.0015255	-0.00295175	-0.000883415	0.000124923	-0.00265654	-0.00683108	-0.00485495	0.00385016	0.00372689
	148.413	0.000160644	-2.79159e-05	7.53491e-05	-1.43332e-05	-2.79159e-05	1.60417e-05	-1.98082e-05	-2.79159e-05	2.44226e-05	-2.79159e-05	-1.94911e-05	-2.79159e-05	3.92359e-05	-4.63684e-07	-1.13687e-05	-2.79159e-05	1.01497e-06	-2.79159e-05	-2.79159e-05	-2.79159e-05
	190.566	-4.39577e-07	-4.39577e-07	-4.39577e-07	-4.39577e-07	-4.39577e-07	8.35196e-06	-4.39577e-07	-4.39577e-07	-4.39577e-07	-4.39577e-07	-4.39577e-07	-4.39577e-07	-4.39577e-07	-4.39577e-07	-4.39577e-07	-4.39577e-07	-4.39577e-07	-4.39577e-07	-4.39577e-07	-4.39577e-07
	c	TC speed
		1	2	3	4	5	6	7	8	9	10	11	12	13	14	15	16	17	18	19	20
rain rate	0.105399	0.183006	0.291454	0.22118	0.170638	0.150846	0.137952	0.114817	0.055991	0.0836787	0.0080936	0.00211939	0.047396	-0.105312	-0.0909104	-0.0875805	-0.0855016	-0.221587	-0.199423	-0.266434	-0.410422
	0.135335	0.306303	0.380125	0.325098	0.277939	0.216619	0.194701	0.137754	0.0444036	0.153835	0.0176055	-0.0257236	0.0412321	-0.157636	-0.10944	-0.117796	-0.21209	-0.36839	-0.261133	-0.29787	-0.545539
	0.173774	0.32531	0.373507	0.35006	0.269778	0.223811	0.207252	0.128909	0.0646046	0.146061	0.083484	0.009807	0.0477076	-0.170715	-0.170051	-0.12736	-0.268541	-0.332036	-0.309439	-0.3735	-0.478648
	0.22313	0.346094	0.38475	0.324057	0.257752	0.241057	0.183449	0.108589	0.079182	0.169197	0.0756994	0.0567855	-0.0222805	-0.111534	-0.133771	-0.0981808	-0.251009	-0.435906	-0.213609	-0.515852	-0.44447
	0.286505	0.370413	0.350109	0.326705	0.266935	0.264686	0.171078	0.130478	0.0666474	0.141831	0.0525844	0.0446803	0.00298112	-0.124413	-0.163953	-0.151143	-0.299425	-0.294312	-0.181994	-0.520419	-0.453471
	0.367879	0.37712	0.269192	0.328924	0.25869	0.29876	0.218527	0.143349	0.0687602	0.132768	0.0549112	0.0703462	0.0541314	-0.118886	-0.118407	-0.130079	-0.309175	-0.349413	-0.146451	-0.55925	-0.543818
	0.472367	0.467887	0.32674	0.266541	0.253938	0.309668	0.180406	0.133566	0.0351736	0.0645305	0.0532134	0.103575	0.0341237	-0.110669	-0.0259712	-0.0899841	-0.296641	-0.319851	-0.211873	-0.609492	-0.564882
	0.606531	0.384646	0.308198	0.203297	0.210358	0.230212	0.0936124	0.149229	-0.0189811	0.0516495	0.0929399	0.132923	0.046657	-0.135746	0.0502761	-0.121631	-0.243663	-0.26912	-0.170128	-0.566044	-0.428685
	0.778801	0.38555	0.139844	0.0875582	0.0893694	0.0938012	0.0409988	0.0239814	-0.0535184	0.0396844	0.061058	0.122427	0.00628416	-0.12657	0.119504	-0.0652711	-0.308215	0.0428262	-0.043405	-0.38945	-0.266457
	1	0.213332	0.0263863	0.0434914	0.0393414	0.0125873	0.0037048	0.0099441	-0.0445859	0.0542797	0.03083	0.0426923	0.0179855	-0.0762076	0.202501	0.0851165	-0.198749	0.136183	-0.0164238	-0.215782	-0.366628
	1.28403	0.111713	-0.0650836	0.0227255	0.00557531	-0.0264482	-0.0410055	0.0253998	-0.0370317	0.00980186	-0.00176665	-0.0252041	-0.0120939	0.00429464	0.134782	0.00495871	-0.0471032	0.205306	-0.0239364	-0.0224307	-0.222453
	1.64872	-0.0498643	-0.110427	0.0185466	-0.00282387	-0.0478372	-0.0292193	0.0155808	0.00207707	-0.0366234	-0.00752114	-0.102663	-0.0366702	0.0647933	0.0070326	-0.0305832	0.00330089	0.298046	0.015167	0.0533224	-0.0236342
	2.117	-0.0343916	-0.17358	-0.00161346	-0.000969829	-0.0291436	0.00894996	0.0738143	0.0556698	-0.0527399	-0.0654044	-0.146097	-0.044149	0.00106591	-0.0127072	-0.153191	0.0120393	0.156879	0.21222	0.027131	0.166218
	2.71828	-0.109517	-0.181217	-0.0339183	-0.0258203	-0.0320103	-0.00797295	0.0633931	0.0541117	-0.0732937	-0.0689566	-0.151207	-0.0661567	0.000384325	-0.0157479	-0.157652	0.0934768	0.210059	0.201244	0.0913475	0.209453
	3.49034	-0.205801	-0.16953	-0.104975	-0.0864856	-0.0629299	-0.0185288	0.00886136	0.0399817	-0.097815	-0.074231	-0.125434	-0.13271	-0.0195883	-0.0498456	-0.0802634	0.235779	0.125657	0.172863	0.303358	0.341637
	4.48169	-0.300386	-0.205518	-0.127886	-0.121106	-0.0781749	-0.0526028	-0.0422834	0.0164194	-0.115828	-0.0696906	-0.0738742	-0.139926	0.0198118	-0.0428907	0.00996831	0.240372	0.0601692	0.102279	0.426189	0.494959
	5.7546	-0.309925	-0.228789	-0.176253	-0.192835	-0.156742	-0.0660726	-0.0838263	-0.0293617	-0.0944039	-0.0296499	-0.0790453	-0.0951434	0.0910258	-0.0382085	0.0590605	0.266232	0.0964168	0.0414746	0.392911	0.633136
	7.38906	-0.357637	-0.227954	-0.270765	-0.227556	-0.202115	-0.111363	-0.143676	-0.0667315	-0.13757	-0.0321243	-0.0108841	-0.0435674	0.144379	0.0372383	0.119389	0.303592	0.107988	0.096794	0.428514	0.594049
	9.48774	-0.365186	-0.233888	-0.315016	-0.257589	-0.220713	-0.171989	-0.209997	-0.0995142	-0.128693	-0.0165707	-0.00194576	0.0152965	0.165866	0.0946938	0.169436	0.250142	0.17408	0.138106	0.39301	0.620472
	12.1825	-0.36331	-0.25058	-0.324477	-0.26991	-0.212569	-0.173735	-0.210032	-0.0942011	-0.0973616	0.00131793	0.00570938	0.0403949	0.172822	0.119094	0.134337	0.254811	0.182016	0.153632	0.374348	0.557694
	15.6426	-0.287421	-0.265638	-0.288802	-0.234024	-0.210088	-0.175671	-0.168865	-0.0568358	-0.0711161	0.00932109	-0.0152979	0.0532311	0.164402	0.0464178	0.163259	0.282569	0.162352	0.158463	0.325909	0.407836
	20.0855	-0.256627	-0.210045	-0.236718	-0.188299	-0.188442	-0.142923	-0.121939	-0.0266653	-0.0539502	-0.0318935	0.00821792	0.0538497	0.134324	0.0225488	0.16559	0.22389	0.138183	0.138497	0.321664	0.250737
	25.7903	-0.246134	-0.181563	-0.189128	-0.157821	-0.183342	-0.12625	-0.0989233	-0.00671523	-0.034443	-0.0260089	0.0223792	0.0597666	0.121801	0.0547394	0.136085	0.116857	0.172427	0.182747	0.327101	0.0564229
	33.1155	-0.215427	-0.152252	-0.168936	-0.119674	-0.154857	-0.120298	-0.080769	0.000885876	-0.0241913	-0.0287995	0.0350045	0.0305188	0.121784	0.0403412	0.154946	0.0930851	0.143397	0.122155	0.293827	0.0292605
	42.5211	-0.179781	-0.102655	-0.133943	-0.0885292	-0.105581	-0.106876	-0.058969	-0.00558757	-0.0241764	-0.0366944	0.0284426	0.0287476	0.0656476	0.0595904	0.112633	0.0847926	0.0878625	0.0445276	0.257546	0.0730031
	54.5982	-0.10297	-0.0589135	-0.0906782	-0.0752146	-0.0762792	-0.0561271	-0.0257196	-0.0117962	-0.00301124	-0.017561	0.0280446	0.0136137	0.00288302	0.00310984	0.0572739	0.0506458	0.0584977	0.0115481	0.162532	0.130123
	70.1054	-0.0643094	-0.0327909	-0.0424119	-0.0352587	-0.0350341	-0.0187249	-0.00798408	-0.00886018	0.00472763	-0.0140181	0.0148368	0.00179929	-0.0206261	-0.00445966	0.0201121	-0.00568439	0.0164457	-0.0110127	0.114755	0.128499
	90.0171	-0.0183248	-0.00760437	-0.0109165	-0.0111967	-0.0148749	-0.0157672	-0.00853771	-0.0137024	-0.00494086	-0.0115765	0.019684	6.25088e-05	0.00696609	-0.00844171	0.0149054	0.00663766	0.0218119	0.00192097	0.0253215	0.0285736
	115.584	-0.00433151	0.0077554	-0.00181542	-0.00516889	-0.00483661	-0.00550378	-0.00615724	-0.00978827	-0.00185638	-0.00858086	0.00958409	-0.00310969	-0.00431881	-0.00703228	0.00361619	0.00744762	-0.00595803	-0.00478009	0.0177688	0.0270657
	148.413	-3.00026e-05	-3.00026e-05	7.04708e-05	-3.00026e-05	-3.00026e-05	5.48699e-07	1.611e-05	-3.00026e-05	-3.00026e-05	-9.0758e-06	9.41888e-05	2.92648e-05	-3.00026e-05	-3.00026e-05	3.0213e-05	0.000128311	-3.00026e-05	-3.00026e-05	-3.00026e-05	-3.00026e-05
	190.566	-1.24191e-06	-1.24191e-06	-1.24191e-06	-1.24191e-06	-1.24191e-06	-1.24191e-06	-1.24191e-06	-1.24191e-06	-1.24191e-06	-1.24191e-06	2.35964e-05	-1.24191e-06	-1.24191e-06	-1.24191e-06	-1.24191e-06	-1.24191e-06	-1.24191e-06	-1.24191e-06	-1.24191e-06	-1.24191e-06
	d	TC speed
		1	2	3	4	5	6	7	8	9	10	11	12	13	14	15	16	17	18	19	20
rain rate	0.105399	0.180325	0.122669	0.146978	0.0668961	0.080864	0.0184495	0.0228981	-0.0577274	0.0341895	0.0575033	-0.0449793	-0.0314992	-0.110996	0.0446905	-0.15663	0.054837	-0.0574361	-0.0725549	-0.165953	-0.132523
	0.135335	0.138567	0.103624	0.188149	0.12195	0.127128	0.00991529	0.0294854	-0.0684641	0.0207859	0.0786258	-0.0449092	-0.0749591	-0.158592	0.086217	-0.071131	0.0958878	-0.0101609	-0.142854	-0.169146	-0.260121
	0.173774	0.182247	0.122127	0.205674	0.104544	0.108915	0.0215024	-0.00330543	-0.063321	0.0363754	0.035069	-0.0511606	-0.0923087	-0.266522	0.0628622	-0.0471234	0.0649182	-0.0836651	-0.168479	-0.0739232	-0.0944247
	0.22313	0.182243	0.0928869	0.197992	0.109156	0.123969	0.0158901	-0.00186139	-0.0193557	0.041451	-0.00393243	-0.0269258	-0.0734288	-0.193159	0.018005	0.0175596	0.0529388	-0.0915764	-0.155846	-0.226865	-0.0591409
	0.286505	0.108624	-0.00881829	0.179169	0.11793	0.125843	0.0128356	0.00861974	0.00755051	0.0393357	-0.0310776	-0.0293322	-0.0638278	-0.216773	-0.013905	-0.0380755	-0.0190382	0.0229075	-0.0867372	-0.058941	-0.0562893
	0.367879	0.109568	-0.0623384	0.135244	0.111703	0.139946	0.0923567	0.0341596	0.0560272	0.0456264	-0.00625283	-0.0354187	-0.0147147	-0.19356	-0.0313554	0.0407701	-0.00846916	-0.0670345	-0.119394	-0.10871	-0.118153
	0.472367	0.260287	-0.0442492	0.085877	0.127731	0.114445	0.0834	0.080986	0.0293183	0.0235387	-0.017762	0.0344207	0.0285672	-0.197337	-0.113157	0.0365914	0.00865483	-0.196281	-0.106862	-0.0763732	-0.161797
	0.606531	0.149681	-0.0321284	0.0459119	0.0635682	0.0482172	0.00318834	0.0540652	0.0133199	-0.0153771	-0.0304992	0.0316739	0.0913748	-0.202055	-0.089519	-0.036171	-0.0495004	-0.0748151	-0.0164205	0.0774571	-0.0319716
	0.778801	0.271472	-0.0327319	0.00531383	0.0044411	-0.0357572	-0.0330418	0.000822993	0.0017753	-0.0610668	-0.0585447	0.0309647	0.0636491	-0.112439	-0.0852767	-0.0538689	-0.140734	-0.0977875	0.15991	0.0722841	0.100614
	1	0.230047	0.0366194	-0.0150402	-0.0288117	-0.0993808	0.00376723	-0.0312439	0.0213053	-0.0229757	-0.0323241	-0.00384129	0.0984806	0.0486831	-0.0466281	-0.12059	-0.0970722	-0.048869	0.148128	0.0729624	-0.113215
	1.28403	0.0864008	-0.0533452	-0.00928262	-0.0580827	-0.103054	-0.0155118	-0.0229746	0.0336143	0.0212326	-0.0224366	-0.0117713	0.0443408	0.135364	-0.0461208	-0.115534	-0.0212075	-0.108558	0.162856	0.0692656	0.0348047
	1.64872	-0.111107	-0.0429501	0.0125375	-0.0285207	-0.0340684	-0.00693707	0.0300225	0.0156601	0.026699	0.0139447	-0.0107541	0.0306885	0.200383	-0.0347524	-0.103604	0.0156485	-0.0928866	0.119072	0.141174	-0.140249
	2.117	-0.149427	-0.0522283	0.00137941	-0.0236622	-0.00235581	-0.0444471	0.0602514	0.0137954	0.0113896	0.0257645	-0.00589563	0.0713962	0.207907	0.0140483	-0.119667	0.00577824	-0.0695003	0.0858048	0.0463817	-0.0767138
	2.71828	-0.226715	-0.0329031	-0.0357751	-0.0288801	-0.000149806	0.00940236	0.0106514	0.0380565	-0.0210794	0.0208485	-0.0511163	0.0257221	0.254479	-0.00826626	-0.0891433	-0.075382	-0.0543039	-0.00228446	0.172529	0.0943102
	3.49034	-0.187707	0.00464373	-0.0955524	-0.0678117	-0.0330196	-0.0083369	-0.00921287	0.05362	-0.0194797	-0.00413335	0.0182191	-0.0228787	0.126518	-0.0211012	-0.0465114	-0.115637	-0.00619541	0.0696234	0.216667	0.148286
	4.48169	-0.190097	0.0405166	-0.0869918	-0.09457	-0.0782989	-0.00478138	-0.00973995	0.0297711	-0.0520801	0.0156042	0.000203013	-0.0435035	0.127581	-0.0155745	-0.00872243	-0.026874	0.112985	0.00543325	0.0806529	0.198487
	5.7546	-0.185102	0.0292068	-0.131051	-0.113924	-0.0978993	0.00495788	-0.0246271	-0.0189145	-0.047176	-0.00299987	-0.00217624	-0.0571208	0.14225	-0.0111812	0.0484973	0.0147523	0.207553	-0.00874023	0.0372848	0.216411
	7.38906	-0.223634	0.0388396	-0.122491	-0.0912035	-0.0885437	-0.00269718	-0.0495514	-0.0234429	-0.0155285	0.0175486	-0.0243858	-0.0638557	0.146364	0.05423	0.0913594	-0.00232147	0.179277	0.010675	-0.00563881	0.175
	9.48774	-0.181395	-0.00568136	-0.115685	-0.0777522	-0.0775696	-0.0315891	-0.0302299	-0.0184602	-0.0452091	0.00739805	0.010238	-0.0282851	0.0708318	0.0965901	0.107891	0.00625958	0.191368	-0.0368172	0.00931135	0.148786
	12.1825	-0.176986	-0.034494	-0.120106	-0.0527213	-0.0554853	-0.041047	-0.0316889	-0.0155828	-0.0144864	-0.0144011	0.0252431	-0.0226251	0.0685608	0.0970319	0.144098	0.0183829	0.137823	-0.0378756	0.0445093	0.081851
	15.6426	-0.102967	-0.0597381	-0.135456	-0.0484369	-0.0517933	-0.0295389	-0.0526152	-0.0189324	0.00132365	0.00253839	0.0217212	-0.0178872	0.0459595	0.0787995	0.13375	0.0445863	0.0806266	0.0272732	0.026783	0.0540041
	20.0855	-0.0764953	-0.0544993	-0.0754408	-0.0291748	-0.0332222	-0.0361568	-0.0303684	-0.00697413	-0.0019792	-0.0102335	0.0243508	0.00784736	0.0411315	0.0463606	0.0987718	0.0548015	0.0309367	0.0252299	0.00498179	0.0201327
	25.7903	-0.0549638	-0.0461857	-0.0650814	-0.0446375	-0.0368504	-0.0290502	-0.0293569	-0.00761717	-0.00946225	-0.0177474	0.0437189	0.0142496	0.0122194	0.0056054	0.0917435	0.0266112	0.034069	0.0756375	0.0198163	0.0172819
	33.1155	-0.0288253	-0.0193996	-0.0783898	-0.0246799	-0.0203934	-0.00829364	-0.0170219	0.00985883	0.00133677	-0.00171397	0.0400505	0.0351363	0.0161466	-0.00220838	0.0995555	0.0197579	0.0189212	0.0490862	-0.0501281	-0.0387959
	42.5211	-0.0133432	-0.0168406	-0.0594648	-0.00846913	-0.00962305	-0.00801564	0.0062123	-0.00889074	0.00498842	-0.016615	0.0400606	0.0341802	0.0185048	-0.0211615	0.0631873	0.0362212	7.40194e-05	0.042766	-0.0870745	0.00330335
	54.5982	0.0174415	-0.00230649	-0.0395418	-0.00295498	-0.0101507	0.00452677	2.4107e-05	-0.00845639	0.00565728	-0.00514182	0.0124368	0.0207537	-0.00550226	-0.0288398	0.0219398	0.0169113	0.0307448	-0.00592357	-0.0378215	0.0162033
	70.1054	-4.39255e-06	0.00485562	-0.0180633	-0.0102754	-0.00852951	0.0138599	0.00604718	0.00478092	0.00523774	0.0020472	0.00927105	0.0267471	-0.00735347	-0.0194103	0.0168516	0.0165193	0.0140792	-0.0131833	-0.0314558	-0.0120212
	90.0171	-0.00532281	0.0024387	-0.00624535	0.00515291	0.00352429	0.00642579	0.00186186	0.00391119	0.00180583	0.00334043	0.00412867	0.0108139	0.00329546	-0.00932231	0.00312488	0.00469069	0.00308906	-0.00425812	-0.0139844	-0.0184707
	115.584	-0.00317463	0.00244003	0.00543483	0.00152737	0.00332308	-0.00100325	-0.0022802	0.00380443	0.00495682	-0.00438712	-0.0040045	0.00297663	-0.00186031	-0.0066312	-0.00894922	-0.0018918	-0.00546897	-0.00323601	0.0139837	0.00444032
	148.413	0.000363666	-2.98671e-05	-1.03591e-06	-2.98671e-05	-2.98671e-05	-2.98671e-05	-2.98671e-05	-2.98671e-05	-2.98671e-05	-2.98671e-05	-2.98671e-05	-2.98671e-05	-2.98671e-05	-2.98671e-05	3.09488e-05	-2.98671e-05	8.42948e-05	-2.98671e-05	-2.98671e-05	-2.98671e-05
	190.566	0	0	0	0	0	0	0	0	0	0	0	0	0	0	0	0	0	0	0	0
	e	TC speed
		1	2	3	4	5	6	7	8	9	10	11	12	13	14	15	16	17	18	19	20
rain rate	0.105399	0.163082	0.202013	0.117847	0.182198	0.119519	0.114699	0.0658889	0.0120643	-0.0256207	-0.0569034	-0.0330647	-0.0407191	-0.0845666	-0.0696495	-0.0954778	-0.106167	-0.0532754	-0.133661	-0.104322	-0.173884
	0.135335	0.3168	0.245542	0.177575	0.287353	0.142363	0.173113	0.108788	-0.0135164	0.0377382	-0.0541503	-0.0382003	-0.0652583	-0.0969227	-0.131985	-0.159681	-0.191138	-0.133939	-0.202958	-0.164245	-0.237277
	0.173774	0.294052	0.268503	0.231945	0.291655	0.161676	0.166133	0.097512	0.0132406	0.0642472	-0.0525681	-0.018815	-0.0506148	-0.0647015	-0.133569	-0.159362	-0.220525	-0.159472	-0.240475	-0.26409	-0.224773
	0.22313	0.236169	0.312516	0.202487	0.283552	0.171706	0.170446	0.0809198	0.0117617	0.0745834	-0.0251528	-0.019479	-0.0727977	-0.0275102	-0.0913887	-0.180585	-0.187464	-0.199321	-0.248998	-0.334139	-0.157304
	0.286505	0.256381	0.295785	0.216849	0.301311	0.189123	0.143298	0.0736292	0.0377843	0.0170536	-0.029499	-0.0326297	-0.0305085	-0.0506412	-0.0576465	-0.155784	-0.181776	-0.175056	-0.211816	-0.349168	-0.25669
	0.367879	0.234799	0.322878	0.18434	0.277736	0.1705	0.161457	0.0489902	0.0592363	-0.00665616	-0.0091579	0.0203061	0.00378898	-0.0365269	-0.0661376	-0.134379	-0.197307	-0.163405	-0.137535	-0.387828	-0.3451
	0.472367	0.286435	0.340014	0.118353	0.29262	0.224171	0.142892	0.0174217	0.0530667	-0.0145546	0.00930101	0.0313068	0.00380014	-0.049536	-0.055002	-0.127123	-0.213772	-0.129686	-0.139026	-0.451739	-0.338942
	0.606531	0.271026	0.348154	0.13405	0.263951	0.167737	0.13503	0.0292615	0.0468281	0.0118266	0.0170528	0.03331	-0.0236109	-0.0220243	-0.0850225	-0.139185	-0.127357	-0.091677	-0.134182	-0.408133	-0.427034
	0.778801	0.237173	0.228125	0.0572507	0.146349	0.119268	0.120916	-0.0390863	0.0486416	-0.00461349	0.0307086	-0.00269868	-0.0593879	-0.0550129	-0.0102357	-0.113159	-0.139873	0.0153682	-0.0224619	-0.336126	-0.221146
	1	0.140333	0.0618963	-0.0201585	0.0537014	0.0473985	0.02475	-0.00652355	-0.00940548	0.0226488	-0.00289014	-0.00618099	-0.0679041	-0.0395567	-0.00752254	0.0227872	-0.0720238	0.0838042	0.0517604	-0.182573	-0.0943414
	1.28403	0.061321	-0.0726238	-0.0521698	-0.0520421	-0.0209953	-0.0576278	0.0155074	-0.0315537	0.0156884	-0.00595344	-0.0295911	-0.0723538	0.018701	0.065978	-0.0411136	0.0362305	0.156591	0.120999	0.0126738	-0.0676655
	1.64872	-0.0753866	-0.13354	0.0257142	-0.0804699	-0.0113253	-0.00652476	0.0507603	0.0177462	0.0332376	0.0111022	-0.00242357	-0.0426881	0.0288626	0.0438244	-0.0121168	-0.0360851	0.139681	0.100795	0.011018	-0.062182
	2.117	-0.0258041	-0.188045	0.062423	-0.135868	-0.0339939	-0.0604588	0.0673457	0.0200387	-0.0139148	0.00485479	-0.00327026	-0.0191302	0.0471303	0.034208	-0.00596046	-0.0135321	0.0973056	0.101322	0.00715743	0.0581913
	2.71828	-0.0510009	-0.232811	0.0248233	-0.156588	-0.0440568	-0.116428	0.0735598	-0.0164344	-0.00263535	0.0310873	-0.00814146	0.0185806	0.0234207	0.0270441	0.0490575	0.0344018	0.00755056	0.107703	0.0705712	0.160296
	3.49034	-0.102277	-0.216911	-0.0260459	-0.174027	-0.103736	-0.113058	0.00128878	-0.0185649	-0.0404069	-0.0181883	-0.0166634	0.00416253	0.0178292	0.0365458	0.0945594	0.111	-0.000109204	0.0802792	0.25489	0.229432
	4.48169	-0.208494	-0.247343	-0.075504	-0.209999	-0.117537	-0.138142	-0.0516406	-0.0328999	-0.0228587	-0.01433	-0.00959428	0.0131724	0.0270217	0.0281347	0.125244	0.115024	0.0618401	0.0974875	0.349651	0.310766
	5.7546	-0.218726	-0.21253	-0.107768	-0.246349	-0.159778	-0.110549	-0.0743438	-0.0234706	-0.0281339	0.00932463	-0.00551054	0.0271776	0.0298291	0.00392159	0.109177	0.153217	0.0627936	0.12328	0.302538	0.365902
	7.38906	-0.29399	-0.197302	-0.167658	-0.281651	-0.159766	-0.13028	-0.0771893	-0.0361456	-0.0608443	-0.00178091	0.0181902	0.0374302	0.049363	0.0485304	0.124416	0.199738	0.110402	0.145788	0.31427	0.35848
	9.48774	-0.27981	-0.206227	-0.189993	-0.264146	-0.164218	-0.148339	-0.113019	-0.0581405	-0.0819389	0.0112617	0.00114682	0.060523	0.0370885	0.0405724	0.172087	0.183087	0.112265	0.190509	0.304473	0.39282
	12.1825	-0.294698	-0.229633	-0.192396	-0.237382	-0.158881	-0.128219	-0.108366	-0.0407252	-0.0571887	0.0218813	0.032641	0.0780671	0.058879	0.0693284	0.170958	0.222933	0.0870807	0.116177	0.296061	0.293484
	15.6426	-0.257634	-0.199832	-0.172996	-0.189645	-0.152019	-0.0902615	-0.0868534	-0.0359918	-0.0251099	0.0283881	0.0261913	0.0728435	0.0699873	0.0419052	0.175985	0.223971	0.0453425	0.0997102	0.255494	0.170525
	20.0855	-0.235303	-0.165345	-0.151301	-0.134651	-0.108013	-0.0559689	-0.0582619	-0.0209716	0.00224667	0.0158751	0.0320517	0.0519031	0.0649198	0.0649447	0.148334	0.181258	0.0310873	0.0774711	0.202577	0.0571472
	25.7903	-0.193256	-0.136403	-0.126489	-0.0945846	-0.104042	-0.0600283	-0.0563902	-0.0117309	0.0293993	0.0194301	0.0161725	0.0660091	0.0421229	0.0884798	0.0588292	0.111504	0.0287134	0.0862427	0.182917	0.0531053
	33.1155	-0.138224	-0.111383	-0.113568	-0.0697131	-0.0878584	-0.0664148	-0.0335243	0.0025177	0.02265	0.0147061	0.0163995	0.042033	0.0339992	0.0650246	0.0376624	0.06817	0.0397217	0.0430804	0.163062	0.07166
	42.5211	-0.0851484	-0.0535135	-0.0798418	-0.0440945	-0.0520995	-0.0438315	-0.0250093	0.0215562	0.0179178	0.0232188	0.00408875	0.037093	0.0104596	0.0494106	0.0207071	0.0408139	0.0323489	-0.00963918	0.11129	0.0242732
	54.5982	-0.031532	-0.0258304	-0.0547206	-0.0280995	-0.0296867	-0.0153814	-0.000406389	0.00655549	0.0218817	0.0156163	0.00192396	0.0202145	-0.00213222	0.00491827	0.00672972	0.0242314	0.00872519	-0.013098	0.0717899	0.0183008
	70.1054	-0.0212223	-0.00407781	-0.0225617	0.00131172	-0.00969496	-0.000696749	0.000297586	0.0023721	0.00972419	0.00443178	-0.0030909	0.00799323	-0.0181098	0.0053572	-0.00406742	-0.00366682	-0.00175918	-0.014339	0.0461638	0.0256349
	90.0171	0.00842536	0.0023326	-0.00164181	0.00907878	0.00237402	-0.00686561	8.28466e-05	-0.00112418	0.00193786	-0.000131903	-0.00187455	0.00359789	-0.00851381	-0.00882973	0.00812472	-0.0061717	-0.00568992	-0.0283099	0.0131615	0.0200375
	115.584	0.00653241	0.00561411	0.00105205	0.00849686	0.00187208	-0.00374626	-0.00065726	-0.002713	0.00171654	0.00247369	-0.00249347	-0.00339484	-0.00385877	-0.00116797	0.00333029	-0.00870039	-0.00720936	-0.0060816	0.0126284	-0.00369351
	148.413	-1.96525e-05	-1.96525e-05	0.000106554	-2.44664e-06	-1.96525e-05	6.149e-05	1.97056e-05	-1.96525e-05	-1.96525e-05	-5.79541e-06	-4.57653e-06	-1.96525e-05	1.62954e-06	3.08652e-05	8.75159e-06	-1.96525e-05	-1.96525e-05	-1.96525e-05	-1.96525e-05	-1.96525e-05
	190.566	-6.76187e-07	-6.76187e-07	-6.76187e-07	-6.76187e-07	-6.76187e-07	1.28476e-05	-6.76187e-07	-6.76187e-07	-6.76187e-07	-6.76187e-07	-6.76187e-07	-6.76187e-07	-6.76187e-07	-6.76187e-07	-6.76187e-07	-6.76187e-07	-6.76187e-07	-6.76187e-07	-6.76187e-07	-6.76187e-07
	f	TC speed
		1	2	3	4	5	6	7	8	9	10	11	12	13	14	15	16	17	18	19	20
rain rate	0.105399	0.407626	0.216979	0.24885	0.229061	0.204967	0.0959594	0.0776691	0.0360681	0.040311	-0.030803	-0.0927388	-0.132569	-0.132476	-0.166112	-0.0722107	-0.102099	-0.298509	-0.121275	-0.229078	-0.179622
	0.135335	0.595978	0.468076	0.485002	0.422781	0.323552	0.180343	0.0941666	0.0580046	0.0176649	-0.0692411	-0.179676	-0.211749	-0.21574	-0.20762	-0.142506	-0.16663	-0.441314	-0.390303	-0.366099	-0.254692
	0.173774	0.698609	0.349136	0.426678	0.388422	0.345883	0.193122	0.133098	0.0573594	0.0615457	-0.0464411	-0.128264	-0.172643	-0.203251	-0.195041	-0.17184	-0.173641	-0.411852	-0.410467	-0.398381	-0.342032
	0.22313	0.833074	0.4646	0.436626	0.331011	0.284856	0.212673	0.13335	0.00863549	0.0832838	-0.0730064	-0.127798	-0.193155	-0.213973	-0.251997	-0.155762	-0.178649	-0.360787	-0.462818	-0.441348	-0.328815
	0.286505	0.851549	0.510815	0.41564	0.273097	0.27331	0.191711	0.150257	-0.00815708	0.0780976	-0.0810904	-0.162939	-0.18213	-0.222468	-0.229242	-0.211665	-0.101781	-0.353384	-0.406112	-0.414208	-0.371301
	0.367879	0.779611	0.349985	0.418302	0.288672	0.278223	0.168012	0.156468	-0.0283597	0.0454148	-0.0965787	-0.106563	-0.139033	-0.17723	-0.253515	-0.181593	-0.0413862	-0.318944	-0.384703	-0.418222	-0.33856
	0.472367	0.736842	0.333189	0.490482	0.293714	0.198039	0.159126	0.151589	-0.0397384	0.0635585	-0.0724492	-0.118662	-0.147524	-0.220718	-0.187614	-0.218221	-0.0772957	-0.326366	-0.406014	-0.29396	-0.317978
	0.606531	0.515119	0.19365	0.396775	0.319589	0.161865	0.0931376	0.171909	-0.0543852	0.0379849	-0.0414258	-0.0890656	-0.0881433	-0.24368	-0.133326	-0.179325	-0.0412064	-0.164759	-0.304176	-0.247051	-0.303485
	0.778801	0.236179	0.0909533	0.254352	0.199699	0.134583	0.0791849	0.170657	-0.066208	0.0352596	-0.00475171	-0.0387374	-0.0697799	-0.161309	-0.0443182	-0.0657773	0.00437285	0.0127063	-0.263927	-0.314566	-0.188573
	1	-0.00296304	0.0715471	0.175691	0.194115	0.144113	0.0823929	0.107773	0.0321661	0.0542955	0.0491896	0.00328551	0.0175034	-0.0629943	-0.0663784	-0.0253724	-0.142543	0.139212	-0.170174	-0.420368	-0.18049
	1.28403	-0.131624	0.0818359	0.124129	0.142432	0.121177	0.0308737	0.0474942	0.0366353	0.0161856	0.0372747	0.0468224	-0.0447263	0.0768655	-0.0325045	-0.0586519	-0.139447	0.22064	0.0912885	-0.506898	-0.159802
	1.64872	-0.172412	0.157447	0.0174084	0.077046	0.0147599	0.0268491	0.0750645	0.0487729	-0.0364889	0.0369443	0.0802186	0.00160798	0.0116722	0.0349292	-0.0576953	-0.045328	0.144783	0.087959	-0.394641	-0.108897
	2.117	-0.168315	0.0642319	-0.0513932	0.0911402	-0.00922077	0.0920254	0.114393	0.131385	0.0271932	0.0926966	0.0192319	0.06043	0.0381054	0.0678384	-0.071597	-0.012491	0.062142	0.102489	-0.503395	-0.146891
	2.71828	-0.463986	0.0381651	-0.0482909	-0.0497752	-0.0462778	0.0724655	0.0668038	0.116246	0.0450666	0.119023	0.0881877	0.0765267	0.095793	0.116527	-0.0371668	0.0307449	0.0991951	0.13997	-0.279357	-0.179861
	3.49034	-0.357582	-0.0473689	-0.150101	-0.173663	-0.137379	-0.00586223	0.00130167	0.0371395	0.00406125	0.113345	0.123352	0.0682856	0.114388	0.0846282	0.0209886	0.121386	0.144827	0.253474	-0.221317	0.00609756
	4.48169	-0.426891	-0.0694422	-0.251948	-0.297197	-0.211865	-0.0689222	-0.0718844	-0.0230049	-0.0304076	0.120005	0.122569	0.0748381	0.187782	0.0495389	0.0684887	0.100249	0.18889	0.301585	0.173029	0.0645879
	5.7546	-0.432591	-0.248252	-0.375479	-0.406752	-0.315894	-0.134575	-0.16471	-0.0957418	-0.120879	0.0516876	0.0958203	0.160745	0.162761	0.0679552	0.0401822	0.222436	0.270819	0.359959	0.488526	0.373982
	7.38906	-0.528941	-0.36986	-0.456817	-0.407476	-0.379782	-0.198639	-0.20646	-0.0376706	-0.164188	0.022619	0.107575	0.190357	0.140633	0.166287	0.165722	0.231799	0.329105	0.32872	0.68913	0.377888
	9.48774	-0.512164	-0.503923	-0.512502	-0.426271	-0.34762	-0.197271	-0.264827	-0.0950011	-0.144032	0.0138104	0.0917819	0.193708	0.176337	0.190153	0.251627	0.142815	0.344835	0.334661	0.832641	0.431242
	12.1825	-0.518334	-0.506105	-0.47279	-0.37893	-0.292282	-0.225747	-0.270821	-0.0661686	-0.0541374	0.0411526	0.130563	0.184316	0.161755	0.179887	0.209822	0.0981122	0.307679	0.279994	0.81949	0.372545
	15.6426	-0.4565	-0.449519	-0.439815	-0.326456	-0.207556	-0.212176	-0.205064	-0.036801	-0.0179592	0.053089	0.0901003	0.168194	0.137735	0.177175	0.154127	0.105362	0.196462	0.231327	0.640857	0.39742
	20.0855	-0.426394	-0.372771	-0.362602	-0.276543	-0.18077	-0.173874	-0.152146	-0.0266694	0.00902293	-0.00631507	0.0496408	0.122822	0.135115	0.149224	0.150479	0.0932376	0.111224	0.251336	0.585759	0.320226
	25.7903	-0.324059	-0.316767	-0.299388	-0.223761	-0.160648	-0.141022	-0.121729	-0.00545772	0.0175585	-0.0210174	-0.000799757	0.0442036	0.108053	0.13066	0.169266	0.0442202	0.116128	0.229589	0.480801	0.274168
	33.1155	-0.321294	-0.233428	-0.227283	-0.1304	-0.101594	-0.0999991	-0.0820885	0.00910782	-0.0211169	-0.0553927	-0.00391728	0.015725	0.111736	0.124214	0.175392	0.0449347	0.0773033	0.175642	0.35496	0.187497
	42.5211	-0.185484	-0.149844	-0.139551	-0.0691733	-0.0615417	-0.106077	-0.0743591	0.0117289	-0.0284792	-0.0569583	-0.00665039	-0.00376946	0.0845714	0.112934	0.144095	1.70896e-05	-0.00499893	0.108065	0.235663	0.189812
	54.5982	-0.127691	-0.074955	-0.0616766	-0.0587045	-0.0519401	-0.070378	-0.0273793	0.00106928	-0.0152118	-0.0355384	0.00475377	-3.2293e-06	0.0685922	0.0659065	0.0674923	-0.0147599	-0.0289124	0.0626538	0.148261	0.148421
	70.1054	-0.0661674	-0.0446631	-0.0352614	-0.0224527	-0.00315088	-0.036728	-0.00834775	0.000475145	0.00390128	-0.0410304	0.00503278	0.00990098	0.0231343	0.0324111	0.028028	-0.00694596	-0.0323754	0.010541	0.0213766	0.162322
	90.0171	-0.0218688	-0.0107205	-0.00508156	-0.00689937	0.0081471	-0.00971672	-0.00521526	-0.00207863	-0.00690931	-0.0161236	-0.00206927	-0.00098139	0.0183418	0.0193593	0.012657	0.00899403	-0.0136979	-0.0144663	-0.0280746	0.0764039
	115.584	-0.00928639	0.00705078	-0.000146078	0.00371501	0.0140874	0.00312224	0.00305096	0.000689368	-0.0007249	-0.00263253	-0.00110303	-0.00298731	0.000307155	-0.00191636	-0.00894296	-0.00443701	-0.0100108	-0.0147754	0.00651118	0.0184287
	148.413	-3.95297e-05	-3.95297e-05	0.000192772	-3.95297e-05	-3.95297e-05	-9.75435e-06	-1.27278e-05	-3.95297e-05	0.000129193	-3.95297e-05	2.014e-05	3.24366e-05	0.000161827	-3.95297e-05	-3.95297e-05	-3.95297e-05	-3.95297e-05	-3.95297e-05	-3.95297e-05	-3.95297e-05
	190.566	-1.49174e-06	-1.49174e-06	-1.49174e-06	-1.49174e-06	-1.49174e-06	-1.49174e-06	-1.49174e-06	-1.49174e-06	-1.49174e-06	-1.49174e-06	2.83431e-05	-1.49174e-06	-1.49174e-06	-1.49174e-06	-1.49174e-06	-1.49174e-06	-1.49174e-06	-1.49174e-06	-1.49174e-06	-1.49174e-06
	g	TC speed
		1	2	3	4	5	6	7	8	9	10	11	12	13	14	15	16	17	18	19	20
rain rate	0.105399	0.306497	0.164452	0.398875	0.291719	0.266544	0.0498106	-0.011492	-0.117236	-0.0317182	-0.111789	-0.138224	-0.0567762	-0.149033	-0.13015	-0.0965508	-0.17672	-0.192724	0.0230582	-0.0985673	-0.189978
	0.135335	0.344653	0.469492	0.652352	0.427504	0.335681	0.109301	-0.0316919	-0.154358	-0.0823728	-0.112321	-0.141629	-0.114755	-0.186357	-0.128764	-0.161106	-0.278435	-0.388798	-0.0224062	-0.158119	-0.377871
	0.173774	0.484637	0.327343	0.601609	0.442359	0.343254	0.0920622	0.0221833	-0.130923	-0.101024	-0.111277	-0.136848	-0.120587	-0.202174	-0.0751331	-0.172102	-0.265313	-0.377919	0.0663038	-0.28324	-0.403211
	0.22313	0.515936	0.427541	0.557194	0.385897	0.331183	0.105477	-0.00946395	-0.143421	-0.0433505	-0.134437	-0.140528	-0.144911	-0.174107	-0.00400342	-0.238347	-0.368275	-0.438482	0.165283	-0.255136	-0.39405
	0.286505	0.428046	0.268818	0.578783	0.377246	0.343793	0.0437715	-0.0470673	-0.114058	0.0474248	-0.128564	-0.14273	-0.157087	-0.232164	-0.00271206	-0.244229	-0.373208	-0.443568	0.10555	-0.201834	-0.106213
	0.367879	0.486876	0.28588	0.527283	0.3567	0.395192	0.114993	-0.0272399	-0.0429152	0.0438412	-0.0506245	-0.149823	-0.174296	-0.215685	-0.0974014	-0.26809	-0.221273	-0.431011	-0.102316	-0.224073	-0.206017
	0.472367	0.371116	0.280776	0.410987	0.354191	0.400911	0.12189	0.00693342	-0.0168902	0.102847	0.044117	-0.0984276	-0.165419	-0.193084	-0.109679	-0.180828	-0.257116	-0.465313	-0.0655469	-0.432539	-0.108923
	0.606531	0.0772549	0.156143	0.308962	0.321356	0.371739	0.146412	0.11292	0.0330048	0.111023	0.0769464	-0.123649	-0.10781	-0.198106	-0.00709104	-0.133376	-0.264819	-0.293572	-0.0467221	-0.488043	-0.052574
	0.778801	0.0748032	0.325045	0.191103	0.213811	0.245572	0.169152	0.119584	0.122886	0.154778	0.0966865	-0.0532343	-0.00015268	-0.107036	0.0210937	-0.116041	-0.290284	-0.303805	-0.136739	-0.442119	-0.285104
	1	0.0321768	0.25156	0.145049	0.0258019	0.209276	0.113809	0.157422	0.165157	0.136518	0.125546	0.0515804	0.0786248	-0.0669511	0.0289955	-0.0867559	-0.222708	-0.158382	-0.207972	-0.452572	-0.326176
	1.28403	0.00121516	0.019887	0.0783739	0.0774767	0.136114	0.164036	0.181318	0.214668	0.143681	0.0682586	0.107812	0.0592856	0.016841	-0.0842401	-0.122369	-0.189175	-0.16696	-0.331151	-0.257818	-0.117254
	1.64872	0.0193096	0.190737	0.100321	0.158504	0.0787805	0.158477	0.239329	0.219473	0.104485	0.0474232	0.0355501	-0.00818354	0.0478419	-0.231926	-0.0403803	-0.131636	-0.160871	-0.303085	-0.328321	-0.195829
	2.117	0.237567	0.142616	0.0585849	0.0787603	-0.0626749	0.188592	0.218782	0.207143	0.0432876	0.0241533	-0.0229081	-0.0311346	0.0190952	-0.237229	-0.114418	-0.0180602	-0.0205315	-0.311374	-0.326977	-0.0732749
	2.71828	0.416336	0.288749	-0.100225	0.0243849	-0.173776	0.141053	0.251702	0.113485	-0.096891	-0.0319234	-0.0978403	-0.102562	0.0335157	-0.178016	-0.182252	0.00826357	0.0537429	-0.111548	-0.206283	-0.0499151
	3.49034	0.220873	0.24339	-0.0618328	-0.123369	-0.198582	0.0739126	0.235132	0.0395079	-0.158689	-0.0129706	-0.0673061	-0.100057	-0.0180894	-0.169257	-0.169928	-0.0505848	0.183628	-0.0731972	0.139337	0.0680827
	4.48169	0.269987	0.036728	-0.207509	-0.186778	-0.176104	0.0414408	0.133039	0.0414459	-0.130773	-0.0227055	0.117771	0.022557	0.0107055	-0.0996974	-0.112168	0.0555034	0.170266	-0.0987619	0.245879	-0.110826
	5.7546	-0.115346	-0.24305	-0.466101	-0.282248	-0.354754	-0.0447864	-0.00396685	0.0960072	-0.0693686	0.0513664	0.118243	0.141082	0.0460725	-0.101265	-0.0134997	0.184746	0.30083	0.0289181	0.536551	0.19057
	7.38906	-0.222895	-0.436816	-0.491295	-0.377457	-0.349329	-0.121934	-0.0877355	0.00360035	-0.0793932	0.0148957	0.170488	0.138824	0.129996	-0.00211204	0.157032	0.342036	0.344511	-0.011392	0.552139	0.326837
	9.48774	-0.674839	-0.484483	-0.571542	-0.397504	-0.328375	-0.179104	-0.141707	-0.0257113	-0.0395589	-0.0578307	0.182896	0.210555	0.212091	0.110288	0.270651	0.426687	0.358849	0.0693903	0.438918	0.62033
	12.1825	-0.740936	-0.475856	-0.574998	-0.407969	-0.290106	-0.13432	-0.166064	-0.0590448	-0.00549199	0.0768086	0.1884	0.18672	0.274116	0.175829	0.283383	0.443363	0.309111	0.130572	0.379369	0.407115
	15.6426	-0.648415	-0.531681	-0.459205	-0.338804	-0.322296	-0.208258	-0.190139	-0.0900249	0.00114361	0.0463043	0.142343	0.120908	0.242546	0.159798	0.267294	0.412635	0.47162	0.250945	0.382948	0.290338
	20.0855	-0.531114	-0.451431	-0.431076	-0.349672	-0.307511	-0.271629	-0.221284	-0.0689208	-0.0140716	0.0365093	0.116975	0.12506	0.234452	0.245209	0.301744	0.317873	0.398303	0.289564	0.299687	0.281335
	25.7903	-0.444572	-0.397471	-0.410534	-0.306173	-0.266696	-0.266339	-0.224341	-0.0772496	-0.0288355	0.0556711	0.0657317	0.0953561	0.202053	0.279383	0.266727	0.318553	0.396491	0.252963	0.291232	0.198051
	33.1155	-0.329197	-0.300643	-0.301198	-0.274363	-0.247527	-0.233354	-0.152157	-0.0613554	-0.0185449	0.0286639	0.0223105	0.0773445	0.145439	0.25676	0.272226	0.2512	0.308043	0.108585	0.297802	0.149964
	42.5211	-0.242842	-0.235402	-0.23321	-0.21572	-0.185691	-0.180379	-0.142286	-0.0562571	0.00432852	-0.00672379	-0.00240815	0.0223615	0.122023	0.155638	0.256679	0.156055	0.219605	0.125398	0.242508	0.196322
	54.5982	-0.186796	-0.174807	-0.16368	-0.132565	-0.102629	-0.104524	-0.10988	-0.0270515	0.0272428	0.00835004	-0.0144339	0.0289019	0.0376716	0.126866	0.205358	0.133101	0.165807	0.0485566	0.156203	0.0783086
	70.1054	-0.0927849	-0.0858286	-0.106056	-0.0817163	-0.0478688	-0.0511348	-0.0626863	-0.0336965	0.00776016	0.00273457	-0.0240842	-0.00621594	-0.00305464	0.0791884	0.106914	0.0460906	0.103866	0.0496511	0.142014	0.0569084
	90.0171	-0.0333059	-0.0458589	-0.0337389	-0.047291	-0.0360793	-0.0294338	-0.0404637	-0.0289342	-0.0201536	-0.0165719	0.0137743	-0.0115594	-0.0167189	0.0221016	0.0446747	-0.0154093	0.0618414	0.0899832	0.0698662	0.0732772
	115.584	-0.024224	-0.0158131	0.00274059	-0.0140631	-0.00802207	-0.0089772	-0.00866326	-0.0083145	-0.00810796	-0.00667976	0.0200951	-0.00605466	-0.0118824	-0.00245399	0.0197748	0.0267007	-0.00456211	0.0175079	-0.0187937	0.0597928
	148.413	-1.74336e-05	-1.74336e-05	-1.74336e-05	-1.74336e-05	-1.74336e-05	-1.74336e-05	-1.74336e-05	-1.74336e-05	-1.74336e-05	-1.74336e-05	0.000104423	-1.74336e-05	-1.74336e-05	-1.74336e-05	-1.74336e-05	0.000209383	-1.74336e-05	-1.74336e-05	-1.74336e-05	-1.74336e-05
	190.566	0	0	0	0	0	0	0	0	0	0	0	0	0	0	0	0	0	0	0	0
	h	TC speed
		1	2	3	4	5	6	7	8	9	10	11	12	13	14	15	16	17	18	19	20
rain rate	0.105399	0.182424	0.220449	0.130554	0.233446	0.162782	0.0456455	0.0219721	-0.100517	-0.0680928	-0.106645	-0.087809	-0.0926916	-0.143903	-0.0281043	-0.0839065	-0.0837866	-0.0731777	0.0345963	-0.0853451	-0.0778907
	0.135335	0.154211	0.354515	0.288053	0.344506	0.236755	0.088648	0.0455623	-0.128196	-0.0994378	-0.119429	-0.109744	-0.181348	-0.205447	-0.0265579	-0.0882124	-0.0723428	-0.114124	-0.038603	-0.147285	-0.181524
	0.173774	0.302642	0.361235	0.287048	0.341678	0.230389	0.068109	0.0549647	-0.121716	-0.0655422	-0.147482	-0.133444	-0.149621	-0.229544	-0.0329265	-0.0815162	-0.0996783	-0.171988	-0.0558365	-0.200757	-0.156014
	0.22313	0.202157	0.406068	0.292149	0.311228	0.226429	0.110951	0.0535554	-0.135115	-0.0404305	-0.143196	-0.162649	-0.149424	-0.210788	-0.0126805	-0.0773335	-0.0908609	-0.164091	-0.0863594	-0.230258	-0.0993517
	0.286505	0.236668	0.38152	0.305442	0.279088	0.217479	0.0772664	0.051934	-0.0757297	-0.0268097	-0.161729	-0.17294	-0.133404	-0.222625	-0.0106153	-0.0907641	-0.0941145	-0.180548	-0.054998	-0.242397	-0.0827216
	0.367879	0.243466	0.34578	0.240395	0.291049	0.159349	0.0979593	0.0405865	-0.0291421	-0.0453908	-0.127006	-0.134863	-0.129598	-0.200842	-0.0680357	-0.0829642	-0.0629925	-0.147378	-0.0480567	-0.212399	-0.129918
	0.472367	0.246055	0.317444	0.22928	0.323718	0.158937	0.112618	0.0773865	0.00327381	-0.00794204	-0.0467591	-0.115553	-0.103661	-0.199705	-0.0866384	-0.0928644	-0.0996033	-0.195965	-0.0708673	-0.26602	-0.183136
	0.606531	0.276449	0.261067	0.201476	0.318332	0.118504	0.107505	0.0958094	0.0152317	-0.0126174	-0.0239007	-0.122279	-0.0633586	-0.177213	-0.0986296	-0.0977123	-0.106571	-0.119123	-0.0512018	-0.24104	-0.280729
	0.778801	0.151294	0.214973	0.124925	0.210298	0.132658	0.137258	0.0870148	0.056392	-0.0181793	0.00564064	-0.0623875	-0.0277291	-0.122063	-0.067286	-0.088005	-0.129192	-0.0820364	-0.0582164	-0.316167	-0.149191
	1	0.144277	0.206831	0.0947689	0.0842232	0.0996748	0.0842164	0.0700974	0.05662	-0.00169347	0.0114051	0.00557564	-0.020993	-0.0645344	-0.0882112	-0.122299	-0.107945	-0.0528404	-0.0207788	-0.252643	-0.125752
	1.28403	0.0648545	0.111427	0.0216582	-0.000439637	0.0163412	0.0695345	0.0500421	0.0641383	0.041589	-0.00318353	0.0682358	-0.0529008	0.051101	-0.0453375	-0.122482	-0.0755643	-0.0286582	0.040881	-0.108737	-0.1625
	1.64872	-0.0386799	0.0538735	0.0753032	-0.0117073	0.00365293	0.0870027	0.127111	0.100691	0.0623313	0.0243806	0.106238	-0.018644	0.0739987	-0.0183968	-0.0666876	-0.0939859	-0.0901046	-0.00837758	-0.143256	-0.224743
	2.117	0.00226157	-0.101265	0.0636087	-0.0894695	-0.0692225	0.0122969	0.11603	0.107332	0.0500222	0.0904941	0.0989333	0.0452516	0.137996	-0.00918651	-0.0456197	-0.0557026	-0.0698791	-0.0306627	-0.13737	-0.115848
	2.71828	-0.0853024	-0.156054	-0.0286199	-0.144789	-0.089337	-0.0313278	0.0785906	0.089121	0.0402412	0.124691	0.104212	0.0602065	0.185011	-0.0159178	-0.00989793	-0.046132	-0.0850512	-0.01689	0.0332895	-0.00604516
	3.49034	-0.0551484	-0.198642	-0.0952693	-0.224626	-0.194376	-0.0776017	0.025511	0.0777075	0.0413699	0.109348	0.116613	0.0745747	0.151517	-0.0162439	0.0209114	-0.0271759	-0.0299103	0.0354042	0.132668	0.133368
	4.48169	-0.0953993	-0.220186	-0.157172	-0.311088	-0.222532	-0.0897276	-0.0260016	0.0525512	0.0559657	0.120099	0.108992	0.0989638	0.195639	-0.049105	0.0439927	0.0404636	0.105928	0.0191149	0.218795	0.110706
	5.7546	-0.112882	-0.274972	-0.233945	-0.334928	-0.24973	-0.0927917	-0.0959664	0.0463028	0.0220243	0.0941596	0.076005	0.0981691	0.158899	-0.0953084	0.0264382	0.11965	0.189108	0.0351134	0.336403	0.288251
	7.38906	-0.15813	-0.32653	-0.253079	-0.328311	-0.22077	-0.103793	-0.110747	0.0358395	-0.0139632	0.0642296	0.0645549	0.0958203	0.139216	-0.0108313	0.0909739	0.166526	0.249661	0.00667279	0.349566	0.263094
	9.48774	-0.236775	-0.405824	-0.261973	-0.31318	-0.188925	-0.107789	-0.108047	-0.00105346	-0.026164	0.037901	0.0534979	0.118998	0.133815	0.0139951	0.148467	0.161552	0.278414	0.0337321	0.374372	0.294987
	12.1825	-0.292666	-0.384549	-0.262082	-0.235068	-0.155008	-0.105546	-0.114085	-0.00491888	0.0136306	0.0523353	0.0855999	0.111248	0.140985	0.0946269	0.164158	0.166839	0.233827	-0.00123042	0.326309	0.165595
	15.6426	-0.319744	-0.319857	-0.234616	-0.218789	-0.127092	-0.0886674	-0.117144	-0.0293395	0.0295322	0.0551535	0.0922158	0.0943829	0.126142	0.100301	0.162903	0.165788	0.180813	0.025747	0.289909	0.132361
	20.0855	-0.284076	-0.255152	-0.202024	-0.171118	-0.081695	-0.109608	-0.0961923	-0.0319519	0.0284004	0.0320241	0.0754083	0.0919058	0.108109	0.130311	0.139773	0.153932	0.101432	0.0823612	0.210984	0.0771764
	25.7903	-0.179043	-0.210713	-0.178863	-0.144093	-0.0662702	-0.10588	-0.111906	-0.0261025	0.0216354	0.0341317	0.0359683	0.0824046	0.0630138	0.121929	0.0898099	0.104874	0.0957235	0.107376	0.131017	0.134987
	33.1155	-0.142213	-0.149413	-0.170723	-0.114759	-0.0592105	-0.0791296	-0.075743	-0.0189839	0.00138808	0.0187912	0.0260704	0.071685	0.0486526	0.12473	0.0705429	0.0908334	0.0711466	0.0805426	0.108015	0.0977766
	42.5211	-0.100434	-0.107535	-0.133447	-0.065816	-0.0341338	-0.0503954	-0.0554135	-0.00698067	0.0103289	0.0131327	0.00869327	0.0462224	0.0469256	0.0908778	0.081174	0.0444671	0.0378662	0.0408432	0.0260641	0.107559
	54.5982	-0.0598441	-0.0685031	-0.0822188	-0.0266589	-0.0184189	-0.0303657	-0.0449432	-0.00104982	0.00866922	0.00578561	-0.00583366	0.0201989	0.0239186	0.0523683	0.047375	0.0284889	0.0369123	0.0128354	0.0437055	0.0575786
	70.1054	-0.0292973	-0.0258895	-0.0434586	-0.0102688	-0.00230014	-0.0170423	-0.0262481	0.00096635	0.00536234	-0.00924124	-0.0127059	0.0166453	-0.00210002	0.0363511	0.0341467	0.00792592	0.0182191	0.00625289	0.000800734	0.0518816
	90.0171	-0.0101711	-0.0216196	-0.0184922	0.000174851	0.00568362	-0.00567697	-0.0103479	0.000970904	-0.00827066	-0.00359288	-0.00606968	-0.000690433	-0.00407964	0.0122938	0.0244896	-0.00474447	0.0130192	-0.0124206	-0.00356608	0.0531102
	115.584	-0.00730267	-0.00842947	0.00117968	0.00739393	0.0104177	-0.00367999	-0.00334691	0.00370987	0.0020069	-0.00148735	-0.000498856	-0.00256236	-0.00213297	0.00223628	0.00513456	-0.000897033	-0.00719194	-0.0069232	0.0053926	0.00698128
	148.413	0.000350862	-4.82687e-05	0.000143902	-2.34064e-05	-4.82687e-05	-1.71044e-05	-3.42645e-05	-4.82687e-05	3.87794e-05	-4.82687e-05	-3.47267e-05	-4.82687e-05	3.84914e-05	-5.29149e-06	-2.21233e-05	-4.82687e-05	-7.00078e-07	-4.82687e-05	-4.82687e-05	-4.82687e-05
	190.566	-7.79108e-07	-7.79108e-07	-7.79108e-07	-7.79108e-07	-7.79108e-07	1.48031e-05	-7.79108e-07	-7.79108e-07	-7.79108e-07	-7.79108e-07	-7.79108e-07	-7.79108e-07	-7.79108e-07	-7.79108e-07	-7.79108e-07	-7.79108e-07	-7.79108e-07	-7.79108e-07	-7.79108e-07	-7.79108e-07
	i	TC speed
		1	2	3	4	5	6	7	8	9	10	11	12	13	14	15	16	17	18	19	20
rain rate	0.105399	0.212389	0.243804	0.277172	0.261828	0.209784	0.145383	0.119839	-0.00856107	-0.072107	-0.0806515	-0.225544	-0.161035	-0.173286	-0.16246	-0.193748	0.00100063	-0.147747	0.0931093	-0.197518	-0.141652
	0.135335	0.295745	0.334511	0.397399	0.471479	0.192416	0.266927	0.120664	-0.0887483	-0.142267	-0.153561	-0.235616	-0.212689	-0.17401	-0.23659	-0.188841	0.0099118	-0.28093	0.0494515	-0.252924	-0.172328
	0.173774	0.250185	0.435706	0.513337	0.51823	0.230226	0.237754	0.183185	-0.0621655	-0.112066	-0.20301	-0.2212	-0.236916	-0.24348	-0.163816	-0.231035	0.00565574	-0.214755	-0.0129595	-0.260526	-0.412348
	0.22313	0.434456	0.409301	0.453797	0.402048	0.214336	0.296605	0.158216	-0.0510856	-0.0739573	-0.150089	-0.177383	-0.215718	-0.211688	-0.238754	-0.2828	-0.102259	-0.247303	0.126997	-0.439376	-0.305342
	0.286505	0.312177	0.337163	0.38362	0.349954	0.232414	0.242388	0.132368	-0.0802661	-0.0879997	-0.0815253	-0.145198	-0.192519	-0.270687	-0.193297	-0.283526	-0.0676336	-0.139054	0.103145	-0.286547	-0.264977
	0.367879	0.466827	0.309486	0.238108	0.186639	0.194308	0.27801	0.0370273	-0.053364	-0.154062	-0.0968498	-0.119931	-0.120379	-0.288503	-0.209467	-0.248424	-0.0693083	0.031721	0.175055	-0.3323	-0.224593
	0.472367	0.536213	0.121655	0.192302	0.177715	0.179769	0.227009	-0.0895818	-0.114355	-0.119806	-0.158548	-0.0218823	-0.130455	-0.320749	-0.168286	-0.221025	-0.031443	-0.0896192	0.33542	-0.244567	-0.059766
	0.606531	0.288446	0.13094	0.0765588	0.15904	0.100898	0.134975	-0.077587	-0.0245828	-0.1103	-0.191217	-0.0885829	-0.111956	-0.32763	-0.145525	-0.281591	0.160724	0.154544	0.141333	-0.0207322	0.0322453
	0.778801	0.164287	0.00578399	-0.0103218	0.0623509	-0.0224697	0.0542079	-0.00618352	-0.0134799	-0.183308	-0.18465	-0.172201	-0.142397	-0.314822	-0.152432	-0.196597	0.0729276	0.0274708	0.525549	0.0890897	0.397196
	1	0.0457888	-0.0486995	-0.165273	-0.00103728	-0.045404	-0.00792919	-0.01903	0.0887744	-0.11208	-0.0711851	-0.177943	0.0232869	-0.202971	-0.165183	-0.0192269	-0.14447	-0.0786206	0.380404	0.034996	0.685802
	1.28403	-0.137341	-0.179147	-0.127875	-0.0312816	0.0793232	-0.045614	0.024732	0.0963465	-0.0788906	0.0223866	-0.0860977	0.00105247	-0.0695194	-0.064463	-0.0382467	-0.0611489	-0.045224	0.0958943	-0.291338	0.936451
	1.64872	-0.271519	-0.155383	0.0257408	0.0097471	0.154055	-0.0300368	0.049012	0.0729519	-0.0281671	0.0627329	-0.0356733	-0.0113582	0.0626885	-0.0903681	-0.00646704	0.115292	-0.046417	-0.195598	-0.152148	0.470916
	2.117	-0.148736	-0.0490034	0.144509	0.0158179	0.21078	-0.0316553	0.0349811	0.10921	0.062389	0.0553844	0.0380208	0.052061	0.248848	-0.0416145	-0.00961333	-0.0623247	0.110625	-0.41653	-0.168621	-0.154526
	2.71828	0.0330684	0.0376379	0.0583097	-0.0381998	0.105628	-0.00727335	0.0437054	0.0928195	0.0650169	0.0931022	0.0590871	0.108286	0.28656	0.0841874	0.0693976	-0.0812323	0.00277094	-0.537457	-0.00355051	-0.471864
	3.49034	0.0437217	0.0405098	-0.0165735	-0.0740281	0.0449517	-0.0713582	0.0101858	0.0607042	0.0204617	0.0866693	0.132719	0.141223	0.257675	0.0446744	0.154836	-0.0925205	0.0806337	-0.359808	0.103928	-0.608606
	4.48169	-0.126208	0.0588719	-0.0127499	-0.14161	-0.0566269	-0.0759453	-0.0484476	0.0511098	0.0526875	0.0919724	0.18255	0.192166	0.245815	0.182187	0.18836	-0.0466301	0.198587	-0.247079	0.0723408	-0.761351
	5.7546	-0.106029	0.0359703	-0.141813	-0.216886	-0.198094	-0.180536	-0.0423894	-0.0126989	0.0704013	0.106809	0.231035	0.235726	0.194965	0.23903	0.186741	0.0274574	0.185397	-0.119021	0.055831	-0.551896
	7.38906	-0.238114	-0.0514384	-0.163874	-0.325618	-0.243179	-0.226119	-0.112048	-0.00807705	0.0803013	0.120806	0.241266	0.205713	0.18161	0.240445	0.233972	0.0328257	0.226593	-0.164456	0.180727	-0.211336
	9.48774	-0.391949	-0.188765	-0.290481	-0.36196	-0.285186	-0.223447	-0.131258	-0.0538132	0.0570808	0.0573743	0.206865	0.156426	0.142269	0.261156	0.270235	0.0531563	0.239109	0.0105617	0.435415	0.0372126
	12.1825	-0.454395	-0.258018	-0.327908	-0.358815	-0.300142	-0.233725	-0.101588	-0.0602391	0.0963879	0.124429	0.190037	0.133572	0.162282	0.190727	0.294825	0.0662291	0.115345	0.00543282	0.508965	0.2066
	15.6426	-0.42447	-0.34107	-0.379961	-0.300619	-0.274012	-0.182721	-0.0896598	-0.0356128	0.134144	0.114453	0.119534	0.0807824	0.142122	0.176073	0.170596	0.108638	0.074503	0.123904	0.609132	0.174245
	20.0855	-0.36826	-0.378718	-0.343788	-0.232419	-0.255775	-0.166742	-0.061534	-5.59896e-05	0.150426	0.132595	0.0886844	0.049438	0.142275	0.191728	0.1676	0.0342288	0.0362077	0.0452494	0.40111	0.36775
	25.7903	-0.283877	-0.308211	-0.320066	-0.182543	-0.195573	-0.160615	-0.0666192	0.00781296	0.159491	0.11509	0.0868957	0.0319109	0.170366	0.195075	0.0929489	0.0576582	-0.0586017	-0.0560062	0.257861	0.457003
	33.1155	-0.18433	-0.221428	-0.254892	-0.16201	-0.13024	-0.0954679	-0.0553865	0.0200081	0.119723	0.0659495	0.0418137	0.0157719	0.130661	0.103728	0.140609	0.0329102	-0.0421996	-0.0225045	0.0543349	0.442949
	42.5211	-0.0212888	-0.176576	-0.145335	-0.100102	-0.0875656	-0.0800383	-0.0261364	0.0497764	0.0955497	0.044791	0.0405982	0.0135491	0.106264	0.0688161	0.121866	-0.00807455	-0.0313777	0.0215434	-0.0304511	0.144193
	54.5982	0.0213697	-0.101917	-0.056004	-0.0596356	-0.0517723	-0.0411486	0.00233567	0.0176167	0.0693447	0.0279137	0.0206573	0.0455141	0.0832229	0.0436091	0.0860981	-0.0158796	-0.0406555	-0.0386724	-0.0643469	0.0523504
	70.1054	0.0240221	-0.0436831	-0.0128728	-0.0322073	-0.0114789	-0.00984767	0.00908579	0.00306342	0.0342589	0.0254063	0.0184102	0.0249354	0.0281676	0.0114625	0.0261728	0.00223109	-0.0175718	-0.0315295	-0.0230275	-0.0249975
	90.0171	0.0216733	-0.00419726	0.00236506	-0.00103291	0.0105861	-0.00797573	-0.00379863	-0.00205926	0.0111776	0.0134513	0.00766685	0.0201307	0.0150639	0.0056858	-0.00103399	-0.000188242	-0.00865654	-0.0243632	-0.0248488	-0.0296462
	115.584	0.0061493	0.00491613	0.00656841	0.00515501	-0.00195651	-0.00506208	0.00591306	-0.00102899	-0.00383136	0.00997253	0.00141212	0.00387915	-0.00350565	-0.00633225	-0.00208199	0.00226697	0.00522493	-0.00706592	-0.0109082	-0.0096846
	148.413	0	0	0	0	0	0	0	0	0	0	0	0	0	0	0	0	0	0	0	0
	190.566	0	0	0	0	0	0	0	0	0	0	0	0	0	0	0	0	0	0	0	0
	j	TC speed
		1	2	3	4	5	6	7	8	9	10	11	12	13	14	15	16	17	18	19	20
rain rate	0.105399	0.499002	0.090577	0.408587	0.279904	0.23948	0.0890902	-0.0128631	-0.0419052	-0.0508922	-0.0958495	-0.153299	-0.161713	-0.100846	-0.153262	-0.144827	-0.115255	-0.15273	-0.219318	-0.0848486	-0.119031
	0.135335	0.835071	0.181816	0.470089	0.428402	0.32049	0.0893622	0.0713976	0.00701907	-0.0773591	-0.151861	-0.260673	-0.167387	-0.115842	-0.214906	-0.248919	-0.255284	-0.231072	-0.359562	-0.15438	-0.166401
	0.173774	0.721795	0.171933	0.464141	0.41292	0.326051	0.115912	-0.0117869	0.0273888	-0.0318134	-0.163176	-0.142844	-0.196921	-0.0428002	-0.146373	-0.269699	-0.230553	-0.253589	-0.356318	-0.173737	-0.220532
	0.22313	0.747628	0.285138	0.425706	0.384542	0.222769	0.0613546	-0.0158358	0.0235102	-0.065041	-0.199884	-0.121785	-0.162467	0.0243831	-0.129006	-0.251701	-0.237678	-0.207718	-0.414843	-0.184807	-0.184265
	0.286505	0.629763	0.239285	0.370688	0.457554	0.144041	0.0441952	-0.0526252	0.0312666	-0.0845792	-0.206089	-0.161503	-0.125129	-0.0138511	-0.0550686	-0.204249	-0.168836	-0.181833	-0.34196	-0.00697493	-0.314094
	0.367879	0.399632	0.347454	0.33559	0.390066	0.172746	-0.0220535	-0.0159074	0.0282602	-0.0657404	-0.153681	-0.148992	-0.0504127	0.0657282	-0.0903589	-0.106336	-0.0501688	-0.245047	-0.374518	-0.113103	-0.303159
	0.472367	0.289753	0.231482	0.243616	0.367584	0.118302	-0.046074	-0.0334229	-0.0133774	0.012936	-0.145083	-0.132364	-0.00647743	0.0308259	-0.208712	-0.064559	-0.0681127	-0.189294	-0.268402	-0.0385626	-0.0800582
	0.606531	-0.0225338	0.176616	0.27638	0.227239	0.0665756	0.0385178	-0.054907	0.0143889	-0.00478396	-0.143522	-0.0850918	-0.0570772	0.00138704	-0.172617	-0.0304592	-0.0379619	-0.0421112	-0.141555	0.0663542	-0.0748387
	0.778801	0.0963668	0.29449	0.191654	0.1413	-0.0312767	-0.0365888	-0.10702	0.0181265	-0.0432094	-0.135747	-0.126437	-0.105114	0.0461027	-0.0516161	-0.0207403	-0.0196202	-0.0711044	0.0262002	0.0488155	-0.114583
	1	0.0500293	0.232673	0.0434564	-0.00410092	-0.0837057	-0.0429463	-0.0550045	0.0235906	0.0389758	-0.0802183	-0.0602253	-0.0414318	0.188463	-0.110168	0.0457808	-0.048669	0.125416	0.0579916	-0.176564	-0.103343
	1.28403	-0.123627	0.069187	0.0114678	-0.0481047	-0.0471474	-0.0759199	0.0379124	0.0532664	0.03235	-0.0408324	-0.109533	-0.00052813	0.176057	-0.10806	-0.100966	0.00467969	0.121028	0.283567	-0.23201	0.0972138
	1.64872	-0.265729	0.181214	-0.0102675	-0.0663709	0.0394444	-0.0307239	0.0976935	0.0536055	0.0657349	0.0158452	-0.00579833	0.0644368	0.00164737	-0.0775401	-0.0964397	-0.0622865	0.0943657	0.263989	-0.174667	-0.0881534
	2.117	-0.158038	0.142059	-0.0415556	-0.0686542	-0.00603677	0.072376	0.196776	0.0972087	0.0513342	0.104341	-0.0376498	0.0479745	-0.116525	-0.00685956	-0.0635252	0.0605807	0.114044	0.0836347	-0.35793	-0.113554
	2.71828	-0.103628	0.0396927	-0.0596002	-0.065571	-0.0364439	0.137276	0.228344	0.0428356	0.113103	0.141517	-0.0264352	-0.00231721	-0.128628	0.0136249	-0.0444196	0.012925	-0.00344079	0.0816775	-0.326423	-0.0140891
	3.49034	-0.0555733	-0.0665894	-0.0686764	-0.115594	-0.023398	0.152165	0.196151	-0.00946869	0.0280977	0.13586	0.0475937	-0.0289533	-0.122824	0.0933495	-0.0402603	-0.0225786	0.0557698	0.0162782	-0.189422	0.018073
	4.48169	-0.0377402	-0.0452108	-0.239736	-0.268251	-0.0777104	0.106981	0.139422	-0.0520702	0.0148323	0.167451	0.192065	0.00293471	-0.129703	0.109671	-0.0152036	-0.0543633	0.0536356	0.0697993	-0.0313341	0.0945311
	5.7546	-0.23522	-0.186382	-0.376955	-0.374362	-0.191376	0.0971124	0.00786998	-0.0244036	-0.0133412	0.176897	0.232755	0.145561	-0.0493921	0.155826	0.0307592	0.0317025	0.117259	0.24168	0.0931494	0.120858
	7.38906	-0.474681	-0.203966	-0.445953	-0.398081	-0.188721	-0.0922333	-0.0060295	-0.0320137	0.00911305	0.161449	0.236671	0.132041	0.0242175	0.214794	0.110332	0.0944873	0.155658	0.303153	0.22453	0.175234
	9.48774	-0.519208	-0.314934	-0.461277	-0.395846	-0.185883	-0.115177	-0.0831844	-0.0285182	-0.0167693	0.154205	0.210675	0.152464	0.0188987	0.2114	0.234408	0.112385	0.103909	0.305451	0.266896	0.350106
	12.1825	-0.591752	-0.415735	-0.363183	-0.3581	-0.13523	-0.144724	-0.137555	-0.00591666	0.0019184	0.153495	0.245389	0.152334	0.0373015	0.144572	0.251534	0.18656	0.086043	0.256421	0.371549	0.26508
	15.6426	-0.452503	-0.363843	-0.336904	-0.239146	-0.129741	-0.111583	-0.116059	-0.0570039	0.0147945	0.112751	0.162096	0.134951	0.010125	0.139959	0.236763	0.191608	0.0889922	0.224855	0.236706	0.253182
	20.0855	-0.409691	-0.338474	-0.261104	-0.236931	-0.118349	-0.0617298	-0.134933	-0.0293168	0.0326836	0.0659453	0.108008	0.114428	0.0668632	0.125809	0.224656	0.176209	0.108343	0.150591	0.22983	0.187163
	25.7903	-0.346467	-0.282857	-0.238724	-0.206472	-0.116994	-0.0548738	-0.0816759	-0.0525549	0.0329684	0.0340679	0.0555764	0.064464	0.0222142	0.128756	0.20243	0.176463	0.123402	0.0959531	0.277965	0.166357
	33.1155	-0.236619	-0.23723	-0.18063	-0.110835	-0.109955	-0.0697409	-0.032038	-0.014706	-0.00481435	0.0191281	0.0389785	0.0431499	0.0358946	0.106532	0.182572	0.103972	0.12241	0.024504	0.188094	0.131334
	42.5211	-0.077323	-0.117687	-0.0778725	-0.0866579	-0.093905	-0.0711115	-0.0498902	-0.0264465	-0.0123156	0.0324894	0.0151487	0.0236453	0.0343481	0.0438109	0.100357	0.0743985	0.0830183	0.00988968	0.139309	0.0567953
	54.5982	-0.0898457	-0.0634676	-0.0531571	-0.0516698	-0.0596146	-0.0329703	0.00326163	-0.0264756	0.00562742	0.0305466	0.0199016	0.0252458	0.026723	0.0258979	0.0676112	0.0846633	0.037976	0.00678224	0.0625899	-0.0196259
	70.1054	-0.0506796	-0.0307253	-0.0340398	-0.0203137	-0.0162955	-0.00660051	0.0152187	-0.00815633	0.00205445	0.0120416	0.00973119	0.00769963	0.0187144	0.0135882	0.0167435	0.0568851	0.0140273	-0.0141004	0.0217013	-0.00749432
	90.0171	-0.017063	-0.010027	0.00348381	0.0111545	8.24772e-05	0.00859619	0.00592638	0.00211734	0.00607946	-0.00359099	0.00219257	-0.00269158	-0.00363703	-0.000508266	0.00615847	0.0106704	-0.0193857	-0.0148721	0.00906265	0.00625138
	115.584	-0.00110818	-0.00647799	0.00478735	0.014406	0.00181342	0.00196249	0.000776084	-0.00023933	0.00806675	0.00151407	-0.00413949	-0.00269776	-0.00589657	-0.00252478	-0.00778909	-0.0068125	-0.00796116	0.0030438	0.00822178	0.00105511
	148.413	-1.10866e-05	-1.10866e-05	-1.10866e-05	-1.10866e-05	-1.10866e-05	0.000148854	-1.10866e-05	-1.10866e-05	-1.10866e-05	-1.10866e-05	-1.10866e-05	-1.10866e-05	5.07056e-05	-1.10866e-05	-1.10866e-05	-1.10866e-05	-1.10866e-05	-1.10866e-05	-1.10866e-05	-1.10866e-05
	190.566	0	0	0	0	0	0	0	0	0	0	0	0	0	0	0	0	0	0	0	0
	k	TC speed
		1	2	3	4	5	6	7	8	9	10	11	12	13	14	15	16	17	18	19	20
rain rate	0.105399	0.191909	0.415191	0.20513	0.18624	0.167306	0.196463	0.141939	0.0318158	0.0439974	-0.0412151	-0.0113646	0.0190137	-0.13259	-0.112358	-0.164892	-0.102405	-0.156094	-0.199701	-0.347373	-0.331012
	0.135335	0.338992	0.553693	0.336397	0.275278	0.269367	0.315394	0.175694	0.0652584	0.151483	-0.0540471	0.0111459	0.0472413	-0.252059	-0.1717	-0.298392	-0.226076	-0.253898	-0.455735	-0.421288	-0.406748
	0.173774	0.289	0.576895	0.33632	0.256747	0.264714	0.298342	0.153388	0.0772676	0.138983	0.0396876	0.000519891	0.0310103	-0.266547	-0.221993	-0.295666	-0.251835	-0.208924	-0.496745	-0.451684	-0.269479
	0.22313	0.367688	0.560146	0.290071	0.226973	0.289064	0.30483	0.119978	0.0774613	0.161004	0.0474477	0.0375191	-0.0311101	-0.194061	-0.168553	-0.276258	-0.285908	-0.237505	-0.524957	-0.497095	-0.266735
	0.286505	0.396388	0.453001	0.288878	0.2676	0.336756	0.279794	0.173696	0.0670664	0.146908	0.0403387	0.0594584	-0.0229191	-0.150909	-0.179163	-0.238589	-0.394832	-0.114544	-0.541794	-0.480058	-0.387074
	0.367879	0.396904	0.239642	0.268619	0.238503	0.344292	0.305033	0.110476	0.0474529	0.0999718	0.0361391	0.0629615	-0.00879708	-0.204539	-0.147961	-0.234319	-0.317112	-0.144692	-0.329719	-0.407224	-0.355632
	0.472367	0.536887	0.278349	0.233337	0.243432	0.352023	0.231661	0.0989209	0.040978	0.0462374	0.0180655	0.121459	-0.0348321	-0.237507	-0.115672	-0.120283	-0.260784	-0.056326	-0.241583	-0.578145	-0.556217
	0.606531	0.447383	0.260255	0.231771	0.25687	0.258697	0.0989601	0.121003	0.0191063	0.0316052	0.0401688	0.131975	-0.0362653	-0.221338	-0.0374967	-0.0925099	-0.273236	-0.0367626	-0.120286	-0.647601	-0.4323
	0.778801	0.440454	0.00931955	0.162196	0.169767	0.0798743	0.0364194	0.0198208	-0.0322428	0.0381313	3.5397e-05	0.113806	-0.0642659	-0.144621	0.0366335	-0.0176811	-0.372836	0.265349	0.14419	-0.376197	-0.508152
	1	0.241595	-0.0675016	0.0762585	0.139691	-0.00523165	-0.00429883	-0.00607661	-0.0182523	0.0719218	0.00535113	0.0474919	-0.0397388	-0.0899811	0.190342	0.106032	-0.222421	0.217542	0.173313	-0.184298	-0.63174
	1.28403	0.174973	-0.102075	0.152852	0.111469	0.0150629	-0.0428868	0.0797958	0.00278026	0.0764211	-0.00978169	0.0563144	-0.0446808	0.0710611	0.0685686	-0.0317111	0.0806883	0.221059	0.0349654	-0.0812396	-0.833636
	1.64872	0.129871	-0.125949	0.195763	0.111919	0.0135462	-0.0336208	0.110064	0.0779066	0.0584127	0.0477903	-0.044758	0.0357253	0.107339	0.00374207	0.000288872	0.0513388	0.192076	-0.0479251	-0.20741	-0.67612
	2.117	0.0681134	-0.120398	0.169863	0.115667	0.0536474	0.0196438	0.147031	0.151455	0.0744359	0.0166702	-0.081591	0.110199	0.0711945	0.0342028	-0.124787	0.00929021	-0.127173	0.00687769	-0.39188	-0.202462
	2.71828	0.0116595	-0.0710828	0.128854	0.120241	0.0932352	0.00723298	0.174449	0.0983197	0.0456042	0.0345236	-0.0733693	0.122276	0.134178	0.0561536	-0.134536	-0.0227958	-0.161623	-0.148009	-0.274942	-0.140368
	3.49034	-0.0962048	-0.0937738	0.00391487	0.014123	0.0178929	-0.020041	0.101989	0.0758623	-0.033297	0.0166347	-0.0860343	0.0433133	0.137519	-0.0393473	-0.0268642	0.0470084	-0.205154	-0.0503861	0.0910163	0.101829
	4.48169	-0.308299	-0.201241	-0.0719038	-0.0983068	-0.0837295	-0.0549132	0.00214401	0.0297455	-0.115666	-0.0147228	-0.102072	-0.0351636	0.115891	-0.0589139	0.00454327	-0.0759525	-0.19391	0.170676	0.478861	0.612935
	5.7546	-0.346396	-0.249238	-0.183487	-0.203038	-0.193323	-0.0961975	-0.0853919	-0.0343523	-0.0971072	0.0592874	-0.124207	-0.0208104	0.152897	0.00846828	0.124898	0.102085	-0.154689	0.210347	0.408294	0.721961
	7.38906	-0.467586	-0.277857	-0.322246	-0.286091	-0.263381	-0.169283	-0.168647	-0.102853	-0.190392	0.0353858	-0.0410061	0.00683609	0.205569	0.0800439	0.315624	0.29326	-0.0808902	0.276324	0.470025	0.687163
	9.48774	-0.474483	-0.339583	-0.424839	-0.3558	-0.318715	-0.27224	-0.268941	-0.152379	-0.199203	0.00432555	-0.0784204	0.0497191	0.219818	0.165272	0.324698	0.288372	0.126014	0.41622	0.519062	0.771102
	12.1825	-0.518888	-0.38543	-0.452802	-0.400894	-0.320289	-0.272696	-0.29045	-0.169005	-0.151549	-0.0156381	-0.0540462	0.00542208	0.184332	0.165994	0.233333	0.373826	0.213126	0.483707	0.476888	0.89506
	15.6426	-0.462664	-0.370482	-0.397988	-0.36334	-0.318323	-0.282798	-0.261606	-0.124977	-0.135798	-0.01443	-0.0525663	-0.00794061	0.143256	0.0647979	0.19915	0.457282	0.181399	0.396093	0.494944	0.85599
	20.0855	-0.395473	-0.296762	-0.330153	-0.300159	-0.270735	-0.208399	-0.188803	-0.0732416	-0.0892949	-0.0618503	0.00430511	-0.0149467	0.147534	0.0483014	0.186721	0.424757	0.0551301	0.347097	0.487032	0.528942
	25.7903	-0.327844	-0.230272	-0.260339	-0.250621	-0.263809	-0.182612	-0.164613	-0.0508498	-0.0619671	-0.0586373	0.0166601	-0.0168649	0.117923	0.110018	0.158978	0.320393	0.154883	0.296345	0.483233	0.209995
	33.1155	-0.276565	-0.19955	-0.252088	-0.192301	-0.225426	-0.188491	-0.15285	-0.0441029	-0.0639633	-0.0754732	0.0233343	-0.0596739	0.077706	0.0663447	0.186183	0.2449	0.183314	0.143244	0.523764	0.281694
	42.5211	-0.221822	-0.12382	-0.19699	-0.13989	-0.151989	-0.153238	-0.101982	-0.0328329	-0.0530961	-0.0668976	0.0144118	-0.0377029	0.0363193	0.119749	0.124119	0.108725	0.140403	0.0727359	0.506745	0.157051
	54.5982	-0.0949299	-0.0741354	-0.126342	-0.097477	-0.0884687	-0.0771227	-0.0365217	-0.0218191	-0.00999288	-0.0188558	0.0172455	-0.00434043	-0.0204062	0.0171318	0.0530184	0.0400629	0.117093	0.0482863	0.216902	0.160673
	70.1054	-0.0433293	-0.0170228	-0.0454085	-0.0293797	-0.0293909	-0.0126026	0.00867191	0.00904891	0.0150504	0.00470049	0.032826	0.00798442	-0.0220447	0.0260972	0.0368522	-0.0106676	0.0485688	-0.0338471	0.0737774	-0.0198845
	90.0171	-0.00580728	-0.0031743	-0.010558	-0.0125727	-0.0131245	-0.0136286	-0.00819753	-0.00777638	-0.00016449	-0.00721012	0.00787601	0.00168355	0.0201671	0.00128698	0.0184265	-0.0119762	0.0160401	-0.026625	0.0383938	0.0169412
	115.584	0.00849545	0.002877	-0.00523352	-0.00463013	-0.00952358	-0.00868337	-0.00496125	-0.00682161	0.00134424	-0.00777241	-0.00998085	-0.000454208	-0.0060802	-0.0099702	-0.0163583	-0.0131315	0.000210709	-0.00308769	0.077518	0.0162434
	148.413	-1.81205e-05	-1.81205e-05	0.00015677	-1.81205e-05	-1.81205e-05	-1.81205e-05	-1.81205e-05	-1.81205e-05	-1.81205e-05	-1.81205e-05	6.67308e-05	8.45478e-05	-1.81205e-05	-1.81205e-05	-1.81205e-05	-1.81205e-05	-1.81205e-05	-1.81205e-05	-1.81205e-05	-1.81205e-05
	190.566	-2.12128e-06	-2.12128e-06	-2.12128e-06	-2.12128e-06	-2.12128e-06	-2.12128e-06	-2.12128e-06	-2.12128e-06	-2.12128e-06	-2.12128e-06	4.03044e-05	-2.12128e-06	-2.12128e-06	-2.12128e-06	-2.12128e-06	-2.12128e-06	-2.12128e-06	-2.12128e-06	-2.12128e-06	-2.12128e-06
	l	TC speed
		1	2	3	4	5	6	7	8	9	10	11	12	13	14	15	16	17	18	19	20
rain rate	0.105399	0.169011	0.14016	0.241727	0.14921	0.130031	0.0543903	0.0762954	0.118444	0.16982	0.0975494	0.0228308	0.0853443	-0.0707625	-0.0679975	-0.017306	-0.0838301	-0.287222	-0.214441	-0.257231	-0.456022
	0.135335	0.271711	0.176532	0.3209	0.29987	0.158643	0.0363992	0.104349	0.0502778	0.201093	0.168382	-0.0607565	0.0448998	-0.022679	-0.0279047	0.0581671	-0.218197	-0.479368	-0.158933	-0.292593	-0.630792
	0.173774	0.37015	0.127064	0.37014	0.295527	0.172039	0.0817797	0.104827	0.0688689	0.185895	0.173152	0.0298507	0.0726614	-0.0431099	-0.109265	0.0309149	-0.302279	-0.452911	-0.212781	-0.382235	-0.580289
	0.22313	0.317407	0.17229	0.371445	0.309827	0.175504	0.0111693	0.104613	0.109289	0.208849	0.137333	0.0903816	-0.00817052	-0.00147736	-0.0935891	0.0715883	-0.240277	-0.616059	-0.0321294	-0.556045	-0.531949
	0.286505	0.345702	0.231962	0.389938	0.285009	0.174432	0.0310971	0.0889049	0.113187	0.175602	0.102805	0.0421341	0.0512866	-0.0783403	-0.138959	-0.0674155	-0.236798	-0.456275	0.0318132	-0.572347	-0.513739
	0.367879	0.336464	0.285956	0.397345	0.280145	0.222297	0.0845003	0.198483	0.121992	0.202591	0.0849371	0.0729243	0.127569	-0.0191111	-0.0988141	-0.0485381	-0.333218	-0.547663	-0.0615474	-0.66069	-0.645619
	0.472367	0.371567	0.373577	0.304988	0.266798	0.242101	0.105196	0.197101	0.0356669	0.110592	0.115299	0.0763334	0.122304	0.0504884	0.0751469	-0.0744102	-0.346018	-0.556207	-0.216608	-0.652769	-0.601146
	0.606531	0.301853	0.361046	0.163169	0.142183	0.186415	0.0890079	0.201294	-0.0878146	0.0981767	0.185699	0.136669	0.158433	-0.0243022	0.155046	-0.157694	-0.229139	-0.469216	-0.214613	-0.551493	-0.44472
	0.778801	0.317411	0.29469	-0.00967034	-0.0228645	0.126532	0.0568585	0.0436899	-0.0779115	0.0609596	0.175641	0.14209	0.106508	-0.0996319	0.222567	-0.117361	-0.264078	-0.147979	-0.178427	-0.412421	-0.216603
	1	0.183613	0.140834	0.00836557	-0.0948069	0.0610346	0.0328582	0.0596111	-0.0625105	0.0513268	0.0959997	0.0493772	0.106503	-0.0497391	0.2222	0.0604475	-0.190499	0.058758	-0.157852	-0.254884	-0.320637
	1.28403	0.0686144	0.00917677	-0.109288	-0.0970007	-0.0275291	0.0193011	0.00603172	-0.0181313	-0.0290734	0.0836109	-0.0899923	0.0773399	-0.0425337	0.250444	0.0582023	-0.151077	0.192891	-0.0754799	-0.036524	-0.0889828
	1.64872	-0.216793	-0.0401417	-0.14958	-0.0872527	-0.0448712	0.0676422	-0.0324185	4.94326e-05	-0.081677	0.0105657	-0.105755	-0.0625703	0.0766556	0.06832	-0.0305727	-0.0280827	0.393707	0.0459646	0.106322	0.110488
	2.117	-0.0966826	-0.18108	-0.15388	-0.0763581	-0.0445712	0.091092	0.0779369	0.0392365	-0.136104	-0.0753737	-0.148629	-0.173439	-0.01618	-0.00831415	-0.151581	0.0156541	0.392719	0.326118	0.12119	0.198246
	2.71828	-0.18904	-0.250272	-0.167384	-0.137027	-0.108853	0.0747345	0.0122096	0.152665	-0.131971	-0.106019	-0.168518	-0.234848	-0.0943726	-0.0358343	-0.145737	0.192982	0.521597	0.412453	0.166734	0.2365
	3.49034	-0.291797	-0.214541	-0.19071	-0.161072	-0.106504	0.0548638	-0.0543144	0.0968774	-0.107299	-0.132374	-0.118071	-0.310254	-0.169043	-0.0133208	-0.106928	0.396361	0.405404	0.311321	0.345773	0.365629
	4.48169	-0.282287	-0.204853	-0.193563	-0.141946	-0.0529608	-0.039306	-0.105087	0.0152126	-0.0968638	-0.144158	-0.027104	-0.272689	-0.0982874	-0.0162447	0.0167479	0.493406	0.265144	0.0495647	0.39153	0.443744
	5.7546	-0.264224	-0.203203	-0.169103	-0.183576	-0.107739	-0.0307811	-0.0950133	-0.0393448	-0.108564	-0.191314	-0.0225511	-0.199639	0.00696367	-0.0955082	-0.00206555	0.40986	0.312673	-0.0554177	0.408094	0.630453
	7.38906	-0.232828	-0.177464	-0.222332	-0.171984	-0.145167	-0.0618419	-0.149874	-0.0663162	-0.104453	-0.193671	0.00333395	-0.134636	0.0440165	-0.0276835	-0.074803	0.33156	0.281943	0.0101073	0.465792	0.626301
	9.48774	-0.260561	-0.132313	-0.210713	-0.171929	-0.140437	-0.0891669	-0.198267	-0.121777	-0.110686	-0.138415	0.0514246	-0.0775843	0.0533542	-0.021747	0.00989388	0.241382	0.234726	-0.00328701	0.422367	0.663737
	12.1825	-0.215442	-0.127942	-0.212875	-0.15688	-0.141128	-0.11255	-0.188617	-0.106621	-0.138614	-0.0827968	0.0162247	0.0242064	0.0995171	0.0171404	0.02264	0.176426	0.173413	-0.0220049	0.41958	0.556322
	15.6426	-0.121092	-0.185148	-0.209738	-0.130241	-0.144733	-0.106199	-0.132524	-0.089034	-0.100105	-0.0703193	-0.044118	0.0661048	0.127718	-0.0269721	0.10908	0.152794	0.15748	0.0375643	0.340626	0.368855
	20.0855	-0.121341	-0.138403	-0.161254	-0.0888307	-0.138506	-0.113994	-0.100448	-0.0645299	-0.103261	-0.0727831	-0.0458961	0.0952767	0.0690148	-0.0458685	0.13367	0.0740582	0.218575	0.0331079	0.325473	0.245938
	25.7903	-0.175259	-0.147647	-0.134282	-0.0757202	-0.123766	-0.0994138	-0.0650705	-0.0315031	-0.0819343	-0.0487547	-0.0178053	0.121468	0.0882353	-0.0421229	0.10762	-0.0323572	0.201938	0.140669	0.331752	0.0839527
	33.1155	-0.176954	-0.127025	-0.103408	-0.0713495	-0.113904	-0.0799274	-0.0382467	-0.0212384	-0.0484562	-0.0298577	-0.00112988	0.105447	0.13584	-0.0270201	0.109339	-0.0247565	0.115201	0.128745	0.256105	0.0125955
	42.5211	-0.152049	-0.0973415	-0.079828	-0.0523133	-0.0802488	-0.0789737	-0.040305	-0.0281816	-0.0372628	-0.0401631	0.013281	0.0874239	0.0751918	-0.0374693	0.0931747	0.0712682	0.0500321	0.0425269	0.200671	0.0905667
	54.5982	-0.122077	-0.0466122	-0.0539689	-0.0581445	-0.0777964	-0.0410437	-0.0305126	-0.0265478	-0.0195746	-0.0387944	0.0299054	0.0261531	0.023164	-0.0215152	0.0618851	0.0665047	0.0173553	5.79992e-05	0.164793	0.146769
	70.1054	-0.0802033	-0.0402625	-0.027812	-0.0339004	-0.0349263	-0.0178496	-0.0268864	-0.0374926	-0.00625163	-0.0366447	-0.000169765	0.00384192	-0.00808874	-0.0310645	0.015145	0.0111846	0.00286162	0.0174673	0.144707	0.186345
	90.0171	-0.032502	-0.0110443	-0.00963381	-0.00742513	-0.0160387	-0.0171953	-0.00740766	-0.0241648	-0.0122723	-0.0173186	0.0381855	-0.000389297	-0.00876189	-0.0186269	0.0132136	0.0236873	0.0284824	0.0226622	0.0225205	0.0340294
	115.584	-0.0223297	0.0120456	0.00104871	-0.00790694	0.000694167	-0.0026831	-0.0104358	-0.0186036	-0.0104399	-0.0122322	0.0354128	-0.00851046	-0.0036969	-0.00498139	0.0226047	0.0232347	-0.0119586	-0.00657706	-0.0047555	0.0300705
	148.413	-4.22445e-05	-4.22445e-05	-4.22445e-05	-4.22445e-05	-4.22445e-05	3.43001e-05	8.17917e-05	-4.22445e-05	-4.22445e-05	1.41521e-05	0.000137634	-4.22445e-05	-4.22445e-05	-4.22445e-05	7.89258e-05	0.000244618	-4.22445e-05	-4.22445e-05	-4.22445e-05	-4.22445e-05
	190.566	0	0	0	0	0	0	0	0	0	0	0	0	0	0	0	0	0	0	0	0
	m	TC speed
		1	2	3	4	5	6	7	8	9	10	11	12	13	14	15	16	17	18	19	20
rain rate	0.105399	0.613668	0.260052	0.326273	0.203592	0.157796	0.0440491	-0.0164187	-0.0115277	-0.0473327	-0.0260872	0.0381735	0.1202	0.00189066	-0.279531	0.105417	-0.31784	-0.48448	-0.435508	0.200777	-0.453164
	0.135335	1.01985	0.470082	0.590958	0.427267	0.296831	0.140721	-0.00533265	-0.0315414	-0.0896843	-0.0794879	0.0383227	0.174785	-0.101384	-0.555573	-0.00811098	-0.553044	-0.613293	-0.613086	-0.328637	-0.179638
	0.173774	0.993523	0.336782	0.56301	0.355597	0.358853	0.230415	0.0690794	0.0209829	-0.0428228	-0.0621724	0.159955	0.13953	-0.0548884	-0.451582	0.130683	-0.475775	-0.45854	-0.655914	-0.638214	-0.518502
	0.22313	0.878925	0.418682	0.539936	0.457482	0.359736	0.219397	0.0958326	0.0194553	0.0313717	-0.1861	0.238785	0.161159	0.056886	-0.562802	-0.0178333	-0.287107	-0.413846	-0.634139	-0.574696	-0.801125
	0.286505	0.728595	0.25717	0.523217	0.431733	0.376811	0.184917	0.0336361	0.0399052	-0.0158824	-0.161136	0.138277	0.138262	-0.0918915	-0.454422	-0.103141	-0.346981	-0.225399	-0.487226	-0.237595	-0.728848
	0.367879	0.636806	0.313725	0.465699	0.484804	0.446273	0.337886	0.114302	0.110625	0.00954599	-0.0511532	0.254539	0.0977959	0.0141672	-0.483921	0.022061	-0.624249	-0.00845394	-0.228117	-0.793232	-1.1191
	0.472367	0.646199	0.335356	0.299733	0.384479	0.343251	0.311797	0.158539	0.0869872	-0.0648537	-0.0522369	0.137028	0.0772869	-0.0403839	-0.244723	-0.156322	-0.261237	0.0591396	-0.228454	-0.563283	-1.2283
	0.606531	0.405875	0.199823	0.283548	0.250813	0.266677	0.165969	0.0929054	-0.0332783	-0.0152553	-0.141542	0.153135	0.238812	0.127916	-0.332548	-0.191795	-0.21057	0.127482	0.0398898	-0.873508	-0.554349
	0.778801	0.287555	0.254283	0.214874	0.121344	0.241129	0.170428	0.0288068	-0.0577351	0.156727	0.0364842	0.0432265	0.237944	0.162327	-0.219835	-0.132751	-0.0400864	0.318865	0.0504829	-1.34694	-0.527125
	1	0.0419779	0.0136265	-0.0517783	0.0916698	0.0892539	0.0880036	-0.043008	-0.217692	0.043084	-0.0279386	-0.00954119	0.143774	-0.0433803	-0.0445004	0.224417	-0.151194	0.233854	-0.0247385	-0.286359	-0.0695301
	1.28403	-0.00756316	-0.155649	0.0105261	0.00444934	-0.0130157	-0.0523946	-0.123467	-0.117124	0.175631	-0.00915044	-0.0776139	-0.10737	-0.00035695	0.186894	0.217404	-0.180665	0.462419	0.155485	-0.438162	0.069723
	1.64872	-0.222712	-0.186316	-0.146064	-0.119084	-0.0920215	-0.00927713	-0.0171216	-0.0839274	0.14697	0.0689222	-0.109702	-0.283768	0.0571311	0.238957	0.188621	-0.109757	0.180809	0.415456	-0.318676	0.40156
	2.117	-0.249221	-0.0470658	-0.055771	-0.104774	-0.0277792	-0.0830878	0.0652781	-0.027068	0.206288	0.214369	-0.00309336	-0.165497	-0.0242905	0.364408	0.0683297	-0.0393782	-0.169616	0.357085	-0.0802317	-0.198884
	2.71828	-0.625535	-0.161914	-0.102015	-0.294564	-0.0934885	-0.167935	0.0278991	-0.0107175	0.107379	0.184912	-0.103432	-0.0790473	-0.148174	0.441893	-0.0143083	0.152305	0.0754805	0.0894276	0.334703	0.387132
	3.49034	-0.639082	-0.165457	-0.252202	-0.372466	-0.179407	-0.214414	-0.0393963	0.0298037	0.105441	0.143178	-0.0386522	-0.234627	-0.269914	0.310621	-0.00480798	0.116892	0.214264	0.237573	0.755668	0.496984
	4.48169	-0.741536	-0.326577	-0.470371	-0.39955	-0.317467	-0.371255	-0.124765	-0.020681	-0.0472413	0.0890717	-0.223816	-0.30081	-0.392342	0.222753	-0.0775395	0.0472169	0.305568	0.308366	1.87869	0.962281
	5.7546	-0.848975	-0.299554	-0.574675	-0.404809	-0.35193	-0.300481	-0.0888093	0.0322945	-0.141704	0.0465152	-0.276647	-0.330837	-0.42398	0.224344	-0.066699	0.0354343	0.0775934	0.0872487	1.77031	1.83536
	7.38906	-0.976034	-0.396114	-0.491815	-0.502786	-0.463778	-0.268994	-0.117047	-0.0276386	-0.181084	-0.135786	-0.387443	-0.356401	-0.249486	0.212677	0.0871693	0.2231	-0.0212972	0.275723	1.1742	2.60284
	9.48774	-0.699877	-0.346096	-0.377139	-0.305715	-0.392804	-0.258463	-0.0849651	-0.0142114	-0.242725	-0.149568	-0.164484	-0.0996375	-0.151512	0.406049	-0.00135348	0.555685	-0.0490552	0.142794	0.897562	1.33551
	12.1825	-0.542525	-0.327192	-0.335796	-0.233324	-0.347029	-0.127832	-0.0599282	0.0353367	-0.168261	-0.0827883	-0.045255	0.0524721	0.0635365	0.179761	0.0159155	0.633655	0.0197616	-0.0866188	0.725866	0.630243
	15.6426	-0.330921	-0.157734	-0.268251	-0.12279	-0.226096	-0.0595716	-0.0408412	0.0976103	-0.087809	0.0521875	0.0267388	0.0947012	0.29335	0.183529	0.0268907	0.503269	0.156813	0.0536917	-0.0418393	-0.152929
	20.0855	-0.229427	-0.107458	-0.150341	-0.0857925	-0.100036	0.0210083	0.00912843	0.0722583	-0.012881	0.0805613	0.120896	0.0154777	0.406657	0.336382	0.0459506	0.32736	0.0930727	0.0401496	-0.315434	-0.567533
	25.7903	-0.163954	-0.125426	-0.171768	-0.0940172	-0.135139	0.00489213	-0.00201161	0.00494792	-0.0147341	0.0490596	0.0374632	-0.0625626	0.372011	0.212908	0.0284968	0.307418	-0.017725	0.365504	-0.206063	-0.3893
	33.1155	-0.0922609	-0.0801692	-0.117147	-0.0732365	-0.0701787	-0.0112995	0.0474999	0.0574242	0.0693584	0.0842822	-0.0228739	0.0184189	0.259646	0.116834	0.0150487	0.282174	0.043351	0.0359149	-0.134133	-0.428653
	42.5211	-0.0284819	-0.026141	-0.0924903	-0.0591634	-0.0521814	-0.00187687	0.019694	0.0349413	0.0506862	-0.000489315	0.0478215	0.0446362	0.110963	-0.00698436	-0.114847	0.432775	0.0165051	0.243472	-0.302021	-0.316819
	54.5982	0.0681683	0.00422529	-0.0750429	-0.0222696	-0.030183	0.00380972	0.00962999	0.0130915	0.0590399	0.0574249	-0.00128152	0.0923618	0.048796	0.0241739	-0.108452	0.0294021	-0.0290374	0.184048	-0.0940044	-0.233899
	70.1054	0.0315938	0.0316239	-0.0546679	-0.000593825	-0.0298622	0.0151353	-0.00746965	-0.00411821	0.0171369	0.0403102	0.0221646	0.0711635	-0.00717438	0.0301884	-0.0849195	-0.0539006	0.0409451	0.162886	-0.0728546	-0.147587
	90.0171	0.0325878	0.0110566	-0.02786	-0.0152395	-0.0179868	-0.0163546	-0.0107382	-0.00628172	0.000736643	0.00269765	0.0159801	0.0900483	0.0130212	-0.037562	-0.0692366	-0.0096786	0.0418439	0.152629	-0.0676029	-0.0820608
	115.584	0.012785	0.00237423	-0.00258102	-0.00305618	0.00377154	0.00480915	0.00908887	0.0078782	-0.00712577	0.0156606	-0.00866987	0.0117298	0.01086	-0.0183896	-0.024287	0.0147764	0.0229756	-0.00402598	-0.024287	-0.024287
	148.413	0	0	0	0	0	0	0	0	0	0	0	0	0	0	0	0	0	0	0	0
	190.566	0	0	0	0	0	0	0	0	0	0	0	0	0	0	0	0	0	0	0	0

## Sheet: Fig. S4
	a			b			c
	TC speed	convergence at 850 hPa	TC samples	TC speed	Omega at 500 hPa	TC samples	TC speed	net inflow at 10m	TC samples
	1	-3.45173e-06	1143	1	-0.164011	1143	1	-2.75972	1143
	2	-3.40018e-06	2855	2	-0.162057	2855	2	-2.70735	2855
	3	-3.45602e-06	4106	3	-0.168179	4106	3	-2.73924	4106
	4	-3.46516e-06	5284	4	-0.169546	5284	4	-2.77084	5284
	5	-3.59334e-06	6001	5	-0.175719	6001	5	-2.87751	6001
	6	-3.63898e-06	6704	6	-0.182016	6704	6	-2.94565	6704
	7	-3.70088e-06	7007	7	-0.18592	7007	7	-2.9479	7007
	8	-3.76018e-06	7394	8	-0.193687	7394	8	-3.06522	7394
	9	-3.70419e-06	7033	9	-0.191783	7033	9	-3.06347	7033
	10	-3.82153e-06	6388	10	-0.196988	6388	10	-3.08666	6388
	11	-3.81759e-06	5713	11	-0.198318	5713	11	-3.067	5713
	12	-3.80556e-06	4990	12	-0.198308	4990	12	-3.06162	4990
	13	-3.92641e-06	4035	13	-0.205057	4035	13	-3.1273	4035
	14	-3.74607e-06	3312	14	-0.200613	3312	14	-3.06636	3312
	15	-3.83269e-06	2704	15	-0.202688	2704	15	-3.04451	2704
	16	-3.81101e-06	2086	16	-0.195476	2086	16	-2.99975	2086
	17	-3.84912e-06	1539	17	-0.198909	1539	17	-3.05802	1539
	18	-3.95341e-06	1108	18	-0.199899	1108	18	-2.98511	1108
	19	-4.22848e-06	822	19	-0.201037	822	19	-3.08902	822
	20	-4.27527e-06	694	20	-0.207742	694	20	-3.22529	694
	d			e			f
	TC speed	environment speed at 850 hPa	TC samples	TC speed	relative speed (850 hPa)	TC samples	TC speed	relative speed (10m)	TC samples
	1	0.425215	1143	1	0.574785	1143	1	0.805255	1143
	2	1.26054	2855	2	0.739457	2855	2	1.44645	2855
	3	2.03637	4106	3	0.963625	4106	3	2.02391	4106
	4	2.57096	5284	4	1.42904	5284	4	2.81533	5284
	5	3.26795	6001	5	1.73205	6001	5	3.35096	6001
	6	3.96728	6704	6	2.03272	6704	6	4.01058	6704
	7	4.72117	7007	7	2.27883	7007	7	4.40588	7007
	8	5.37415	7394	8	2.62585	7394	8	5.19472	7394
	9	6.10771	7033	9	2.89229	7033	9	5.70562	7033
	10	6.62227	6388	10	3.37773	6388	10	6.46933	6388
	11	7.09167	5713	11	3.90833	5713	11	7.13129	5713
	12	7.82651	4990	12	4.17349	4990	12	7.67684	4990
	13	8.2616	4035	13	4.7384	4035	13	8.51632	4035
	14	8.91709	3312	14	5.08291	3312	14	9.07069	3312
	15	9.32571	2704	15	5.67429	2704	15	9.90986	2704
	16	9.83302	2086	16	6.16698	2086	16	10.5843	2086
	17	10.4622	1539	17	6.53776	1539	17	11.3365	1539
	18	10.4103	1108	18	7.58971	1108	18	12.6677	1108
	19	10.5891	822	19	8.41092	822	19	13.8725	822
	20	11.069	694	20	8.93104	694	20	14.8395	694
	g
	TC speed	TC samples
	1	1143
	2	2855
	3	4106
	4	5284
	5	6001
	6	6704
	7	7007
	8	7394
	9	7033
	10	6388
	11	5713
	12	4990
	13	4035
	14	3312
	15	2704
	16	2086
	17	1539
	18	1108
	19	822
	20	694

## Sheet: Fig. S5
	a	mean						b	mean						c	mean						d	mean						e	mean						f	mean
	angle	all(IMERG)	rainy(IMERG)	div850	w500	radial wind		angle	all(IMERG)	rainy(IMERG)	div850	w500	radial wind		angle	all(IMERG)	rainy(IMERG)	div850	w500	radial wind		angle	all(IMERG)	rainy(IMERG)	div850	w500	radial wind		angle	all(IMERG)	rainy(IMERG)	div850	w500	radial wind		angle	all(IMERG)	rainy(IMERG)	div850	w500	radial wind
	-175	-0.506913	-0.45803	-0.403204	-0.384333	-0.454453		-175	-0.803719	-0.808421	0.346971	-0.588542	-0.545492		-175	-0.736033	-0.747039	-0.158407	-0.189493	-0.289671		-175	-0.458073	-0.52136	-0.184383	-0.219007	-0.378561		-175	-0.280888	-0.31224	0.018303	-0.127474	-0.344857		-175	-0.813917	-0.852457	-0.745401	-0.859282	-0.420171
	-165	-0.455865	-0.363809	-0.496796	-0.468654	-0.467883		-165	-0.829023	-0.844641	0.213557	-0.663832	-0.570925		-165	-0.843854	-0.812388	-0.0430031	-0.314069	-0.327573		-165	-0.426768	-0.519852	-0.167046	-0.213408	-0.319056		-165	-0.264981	-0.351153	-0.0153104	-0.0579495	-0.303005		-165	-0.773778	-0.77149	-0.793079	-0.895533	-0.409226
	-155	-0.433076	-0.33978	-0.482243	-0.459846	-0.464128		-155	-0.826134	-0.757092	0.198873	-0.755716	-0.563033		-155	-0.904966	-0.912568	0.0108616	-0.406396	-0.356846		-155	-0.406215	-0.514602	-0.153474	-0.157033	-0.26191		-155	-0.268748	-0.413716	-0.103705	-0.0346481	-0.196925		-155	-0.762279	-0.72836	-0.768118	-0.888209	-0.382189
	-145	-0.376287	-0.249718	-0.417225	-0.370417	-0.4478		-145	-0.831163	-0.771156	-0.038987	-0.848109	-0.535076		-145	-0.946035	-0.960409	0.0460469	-0.550122	-0.367759		-145	-0.398001	-0.539522	-0.121862	-0.118768	-0.198389		-145	-0.268026	-0.455396	-0.0938314	-0.012809	-0.166657		-145	-0.696471	-0.630078	-0.848842	-0.852501	-0.336408
	-135	-0.328277	-0.231108	-0.483711	-0.408923	-0.411561		-135	-0.864305	-0.770534	-0.116413	-1.03975	-0.464769		-135	-0.998935	-0.968282	-0.13906	-0.676632	-0.363913		-135	-0.370667	-0.505305	-0.0313225	-0.0459158	-0.133354		-135	-0.219623	-0.451992	-0.160393	0.0152336	-0.152239		-135	-0.602967	-0.497135	-0.798374	-0.842583	-0.28617
	-125	-0.295217	-0.231969	-0.359116	-0.350992	-0.357297		-125	-0.845892	-0.704816	-0.0590497	-1.14089	-0.385745		-125	-1.04664	-1.05583	-0.23636	-0.773679	-0.342541		-125	-0.342223	-0.469881	0.0295604	0.0203144	-0.070999		-125	-0.165581	-0.432922	-0.0931725	0.060476	-0.0979206		-125	-0.498535	-0.338745	-0.798439	-0.83936	-0.222668
	-115	-0.329946	-0.245478	-0.355598	-0.368609	-0.287868		-115	-0.818024	-0.651125	-0.00313707	-1.1097	-0.290789		-115	-1.06327	-1.10467	-0.348544	-0.839726	-0.316641		-115	-0.303634	-0.423347	0.0407815	0.0686634	-0.0121359		-115	-0.111236	-0.377602	-0.0917751	0.0370537	-0.0632483		-115	-0.447646	-0.308239	-0.757847	-0.825879	-0.157713
	-105	-0.29399	-0.214128	-0.39127	-0.334545	-0.209501		-105	-0.662175	-0.464569	0.123956	-1.01174	-0.196243		-105	-1.0928	-1.14962	-0.230915	-0.848593	-0.282334		-105	-0.279463	-0.391192	0.0991927	0.132342	0.0423255		-105	-0.115151	-0.407865	-0.0385184	0.00881835	-0.0174903		-105	-0.360131	-0.182256	-0.821734	-0.739011	-0.0885683
	-95	-0.2683	-0.147264	-0.370326	-0.364206	-0.124876		-95	-0.501086	-0.255055	0.0442795	-1.04191	-0.10167		-95	-1.09953	-1.18462	-0.225683	-0.848592	-0.220921		-95	-0.260059	-0.389103	0.160874	0.164362	0.0914615		-95	-0.131278	-0.440087	-0.0435565	-0.0176102	0.00136273		-95	-0.325989	-0.111171	-0.691315	-0.658515	-0.0114292
	-85	-0.183725	-0.0492313	-0.396919	-0.259993	-0.0463364		-85	-0.401473	-0.118742	0.124596	-0.905727	-0.0169303		-85	-0.99552	-1.0984	-0.234812	-0.751316	-0.169116		-85	-0.209628	-0.341847	0.274711	0.266925	0.140263		-85	-0.143206	-0.416119	-0.0490873	0.00254185	0.0322059		-85	-0.274822	-0.0570636	-0.657378	-0.537596	0.0567556
	-75	-0.161221	-0.0838182	-0.273631	-0.227528	0.0297858		-75	-0.405228	-0.116091	0.0550423	-1.13374	0.0638368		-75	-0.909896	-1.03425	-0.311486	-0.759782	-0.1106		-75	-0.178625	-0.324669	0.307038	0.300072	0.188572		-75	-0.119768	-0.333882	-0.108443	-0.0164639	0.0394759		-75	-0.145905	0.146413	-0.674674	-0.419865	0.116464
	-65	-0.1242	-0.0195709	-0.170479	-0.209829	0.0963398		-65	-0.443072	-0.0974903	-0.0602719	-1.21236	0.140324		-65	-0.838004	-0.884141	-0.313736	-0.773954	-0.0541028		-65	-0.124104	-0.242799	0.368479	0.32158	0.222718		-65	-0.0985642	-0.265001	-0.175333	-0.0385714	0.0753077		-65	-0.00717154	0.313143	-0.56562	-0.298344	0.163823
	-55	-0.0759516	-0.0176501	-0.0118725	-0.0639103	0.15518		-55	-0.386861	0.0045397	-0.0536425	-1.16758	0.218864		-55	-0.784602	-0.822605	-0.186945	-0.752388	-0.00526912		-55	-0.0819703	-0.191447	0.360414	0.320963	0.252986		-55	-0.102775	-0.23528	-0.0852051	-0.0528911	0.0801874		-55	0.0967794	0.352271	-0.439308	-0.110032	0.202919
	-45	-0.0725585	-0.0292435	0.0899098	0.0158146	0.197722		-45	-0.355927	0.0375277	-0.193566	-1.11003	0.267892		-45	-0.715987	-0.775879	0.000317878	-0.613564	0.046997		-45	-0.0433673	-0.131061	0.352973	0.307185	0.27329		-45	-0.0829463	-0.198353	-0.122386	-0.0765812	0.0986193		-45	0.164508	0.340055	-0.26221	0.0471443	0.236272
	-35	-0.108693	-0.097038	0.216729	0.103588	0.232335		-35	-0.33113	0.0510162	-0.373731	-1.02887	0.313365		-35	-0.621344	-0.705718	0.000561126	-0.593876	0.0925628		-35	0.00786332	-0.0754349	0.345908	0.335549	0.286125		-35	-0.0708139	-0.131388	-0.0715148	-0.0744883	0.100312		-35	0.197422	0.33489	-0.0101271	0.251598	0.260262
	-25	-0.218184	-0.201914	0.214264	0.135848	0.254548		-25	-0.277878	0.10347	-0.207001	-0.890675	0.328844		-25	-0.544718	-0.670847	-0.163241	-0.537209	0.133166		-25	0.0213923	-0.0619399	0.33161	0.314216	0.294055		-25	-0.135223	-0.159235	-0.0621697	-0.106118	0.113486		-25	0.189366	0.275816	-0.00191558	0.289498	0.257951
	-15	-0.233297	-0.206737	0.365186	0.18654	0.272228		-15	-0.294437	0.113274	-0.210042	-1.00007	0.332006		-15	-0.447445	-0.592328	0.0199698	-0.504786	0.16717		-15	0.0468332	-0.0179999	0.315942	0.277582	0.290454		-15	-0.169922	-0.151189	-0.0697493	-0.133547	0.129598		-15	0.235468	0.283778	-0.0680417	0.373351	0.260367
	-5	-0.223515	-0.256601	0.319405	0.116494	0.283238		-5	-0.365899	-0.0739064	-0.234747	-1.00354	0.326898		-5	-0.393058	-0.565082	-0.0846595	-0.565284	0.212924		-5	0.0507648	0.0147731	0.227191	0.20804	0.278075		-5	-0.188553	-0.0770486	-0.123472	-0.162982	0.134122		-5	0.220739	0.241645	-0.0238268	0.372659	0.271103
	5	-0.22716	-0.304492	0.267827	0.0781341	0.27858		5	-0.359415	-0.128478	-0.194759	-0.710893	0.31057		5	-0.280833	-0.497548	-0.114482	-0.48063	0.236689		5	0.0807147	0.0949097	0.192874	0.141064	0.254825		5	-0.253853	-0.124711	-0.1077	-0.170955	0.154583		5	0.226783	0.186692	0.0257255	0.456448	0.264156
	15	-0.292277	-0.418406	0.212347	-0.0223032	0.27121		15	-0.369515	-0.2526	-0.543625	-0.543641	0.283745		15	-0.212429	-0.465217	-0.000348063	-0.299578	0.244351		15	0.0757703	0.106403	0.0935703	0.0621491	0.226865		15	-0.337009	-0.184048	-0.00721275	-0.189453	0.161264		15	0.179806	0.132421	0.0211606	0.449468	0.25662
	25	-0.363445	-0.544207	0.193329	-0.0598825	0.267611		25	-0.381908	-0.297462	-0.713629	-0.540817	0.264194		25	-0.113942	-0.37287	0.209608	-0.125842	0.250098		25	0.0500919	0.0985475	-0.0453353	-0.0485809	0.185131		25	-0.370342	-0.243546	-0.0288351	-0.238243	0.184153		25	0.082718	-0.0197586	-0.000294135	0.409227	0.243642
	35	-0.438836	-0.614302	0.152634	-0.0689998	0.255877		35	-0.424225	-0.423112	-0.800036	-0.647175	0.258925		35	-0.105532	-0.409416	0.307429	-0.0580455	0.252144		35	0.0145787	0.0781154	-0.129416	-0.135668	0.133347		35	-0.386489	-0.283477	-0.0549216	-0.256433	0.0983133		35	-0.050598	-0.155703	-0.0894982	0.337489	0.216779
	45	-0.459394	-0.666007	0.122165	-0.0862428	0.229118		45	-0.443866	-0.456473	-0.714463	-0.418811	0.231751		45	0.00131173	-0.354361	0.136833	-0.0751849	0.237957		45	-0.0555221	0.0248566	-0.199653	-0.227065	0.0692416		45	-0.436452	-0.321491	-0.216849	-0.336749	0.150547		45	-0.17274	-0.288785	-0.280583	0.247435	0.185551
	55	-0.395765	-0.618845	0.0491318	-0.0884183	0.209486		55	-0.470254	-0.602598	-0.709352	-0.295728	0.211829		55	0.0862471	-0.265516	0.184718	-0.0219746	0.232244		55	-0.134692	-0.0373827	-0.21836	-0.313757	0.00691955		55	-0.545184	-0.419672	-0.301927	-0.462158	0.100625		55	-0.305387	-0.456496	-0.3577	0.138482	0.144291
	65	-0.31107	-0.545867	-0.0224956	-0.096549	0.18376		65	-0.476011	-0.660217	-0.602519	-0.277037	0.182743		65	0.112172	-0.261582	0.192743	0.129913	0.208281		65	-0.227006	-0.14901	-0.257128	-0.35611	-0.0557823		65	-0.617454	-0.489967	-0.348376	-0.50073	0.0216511		65	-0.395183	-0.566638	-0.310206	0.0573407	0.0984502
	75	-0.36689	-0.574445	0.0598991	-0.159239	0.154908		75	-0.478127	-0.714445	-0.633085	-0.100586	0.144052		75	0.0689229	-0.354163	0.0810075	0.0305364	0.195268		75	-0.306486	-0.211967	-0.356388	-0.418111	-0.116194		75	-0.626705	-0.508945	-0.385109	-0.522143	-0.0454917		75	-0.457248	-0.672779	-0.382263	-0.0272051	0.0582224
	85	-0.432528	-0.5688	0.037016	-0.267429	0.119398		85	-0.529983	-0.754919	-0.579569	0.107089	0.130834		85	0.0618838	-0.316043	0.130995	0.0759742	0.170467		85	-0.375386	-0.301732	-0.412216	-0.490439	-0.180006		85	-0.603534	-0.465424	-0.414449	-0.537059	-0.102494		85	-0.490512	-0.704798	-0.428095	-0.123731	0.0099802
	95	-0.449782	-0.517904	-0.0511575	-0.268396	0.062703		95	-0.612265	-0.846848	-0.345505	0.322138	0.0892147		95	0.0892368	-0.253312	0.323336	0.318173	0.142335		95	-0.41896	-0.368196	-0.416139	-0.480266	-0.24363		95	-0.598153	-0.432058	-0.360425	-0.459704	-0.152156		95	-0.51226	-0.697663	-0.48675	-0.189999	-0.0480958
	105	-0.530918	-0.599618	-0.199091	-0.322346	-0.00509407		105	-0.626111	-0.844657	-0.215533	0.546539	0.0323034		105	0.0893988	-0.153862	0.387756	0.347226	0.10003		105	-0.448972	-0.427485	-0.39355	-0.492387	-0.297939		105	-0.611971	-0.467394	-0.364988	-0.417288	-0.231591		105	-0.554278	-0.726954	-0.621583	-0.246853	-0.111985
	115	-0.501011	-0.543604	-0.261378	-0.332923	-0.0692398		115	-0.656732	-0.78554	-0.219872	0.603252	-0.0433078		115	-0.0690859	-0.293027	0.309615	0.432093	0.0547064		115	-0.475378	-0.481129	-0.37188	-0.50005	-0.343997		115	-0.547076	-0.42997	-0.413999	-0.39751	-0.268044		115	-0.672703	-0.81794	-0.625332	-0.36079	-0.165406
	125	-0.539809	-0.566171	-0.28434	-0.282786	-0.138514		125	-0.694859	-0.764994	0.00463692	0.379958	-0.12699		125	-0.147932	-0.399484	0.339552	0.407053	-0.00745124		125	-0.499811	-0.511427	-0.43949	-0.516494	-0.387118		125	-0.488693	-0.376606	-0.284622	-0.414663	-0.363888		125	-0.735558	-0.878212	-0.743623	-0.486008	-0.218014
	135	-0.512831	-0.51276	-0.305771	-0.280604	-0.210786		135	-0.726525	-0.786035	0.204546	0.345625	-0.219049		135	-0.0662809	-0.276	0.376784	0.253405	-0.0696848		135	-0.504962	-0.531848	-0.453093	-0.496265	-0.424805		135	-0.43186	-0.320756	-0.266431	-0.383095	-0.391762		135	-0.804062	-0.935887	-0.834794	-0.594929	-0.26612
	145	-0.54574	-0.519789	-0.310484	-0.328899	-0.277033		145	-0.740916	-0.808653	0.378258	0.266173	-0.300009		145	-0.0584992	-0.259269	0.261755	0.167651	-0.122949		145	-0.515812	-0.554343	-0.35823	-0.438604	-0.447813		145	-0.434478	-0.369959	-0.202114	-0.325927	-0.409094		145	-0.815229	-0.897135	-0.824691	-0.655088	-0.316353
	155	-0.560804	-0.529856	-0.332051	-0.374297	-0.338708		155	-0.789987	-0.846705	0.361398	0.0902678	-0.384409		155	-0.176908	-0.376567	0.186605	0.140995	-0.18339		155	-0.534553	-0.581174	-0.279606	-0.385881	-0.453099		155	-0.434393	-0.40562	-0.224092	-0.312635	-0.430035		155	-0.799292	-0.886075	-0.734281	-0.671118	-0.360676
	165	-0.589147	-0.57202	-0.398752	-0.367432	-0.394087		165	-0.751014	-0.785885	0.0651378	-0.151664	-0.465235		165	-0.385493	-0.544759	-0.0221598	-0.013531	-0.226401		165	-0.524771	-0.58238	-0.223023	-0.337045	-0.447569		165	-0.435971	-0.4827	-0.072905	-0.26229	-0.404856		165	-0.795602	-0.85933	-0.740739	-0.747681	-0.395219
	175	-0.582358	-0.580931	-0.458292	-0.408901	-0.43174		175	-0.800362	-0.802567	0.141707	-0.427551	-0.508128		175	-0.559264	-0.624163	-0.186294	-0.152787	-0.255635		175	-0.505878	-0.58827	-0.198332	-0.276802	-0.422767		175	-0.367761	-0.373716	0.0198978	-0.215965	-0.374655		175	-0.848135	-0.896861	-0.784966	-0.808742	-0.41491
	-175	-1.03024	-1.06087	-1.15387	-1.15241	-2.0408		-175	-0.531968	-0.552505	-1.3999	-0.361742	-2.12026		-175	-0.561126	-0.183188	-1.34951	-0.873692	-2.09412		-175	-1.03542	-1.05955	-1.1925	-1.12413	-1.83528		-175	-0.935573	-1.18787	-0.951426	-0.926096	-1.79918		-175	-0.594285	-0.582372	-0.80129	-1.24282	-1.86988
	-165	-1.01728	-1.01187	-1.28434	-1.2963	-2.10548		-165	-0.419344	-0.26003	-1.5574	-0.423115	-2.11043		-165	-0.641728	-0.214852	-1.43634	-1.09974	-2.14539		-165	-0.990069	-1.07362	-0.808949	-0.976743	-1.59581		-165	-0.884463	-1.28456	-0.60563	-0.730429	-1.48373		-165	-0.766974	-0.718206	-0.867038	-1.31222	-1.91553
	-155	-0.922525	-0.827075	-1.31141	-1.37661	-2.06784		-155	-0.337718	-0.0219766	-1.1985	-0.352976	-1.97498		-155	-0.797784	-0.294444	-1.49843	-1.30346	-2.10837		-155	-0.919578	-1.04069	-0.722307	-0.885519	-1.31073		-155	-0.734076	-1.22707	-0.457478	-0.529971	-1.16294		-155	-0.827142	-0.776181	-0.849992	-1.4819	-1.9068
	-145	-0.876313	-0.709668	-1.41241	-1.47039	-1.95235		-145	-0.359821	-0.0973625	-0.460663	0.316627	-1.7897		-145	-0.879386	-0.348027	-1.30697	-1.30339	-1.9988		-145	-0.882359	-1.08703	-0.801041	-0.728175	-0.996861		-145	-0.500485	-1.02384	-0.273963	-0.314657	-0.81401		-145	-0.98202	-0.876864	-0.499399	-1.32967	-1.80586
	-135	-0.788354	-0.62068	-1.34569	-1.47689	-1.76107		-135	-0.367351	-0.210291	0.193814	-0.309973	-1.54966		-135	-0.935688	-0.344552	-1.25488	-1.49186	-1.80999		-135	-0.743096	-0.910177	-0.476516	-0.490041	-0.652607		-135	-0.306155	-0.866736	-0.325692	-0.0395407	-0.447761		-135	-0.982954	-0.831403	-0.410365	-1.21008	-1.64128
	-125	-0.69575	-0.54478	-1.43331	-1.46582	-1.50578		-125	-0.106325	-0.0109708	0.516965	-0.288465	-1.26801		-125	-0.892479	-0.232816	-1.12901	-1.5156	-1.54644		-125	-0.651247	-0.898649	-0.434029	-0.394057	-0.33443		-125	-0.126661	-0.625582	-0.286915	0.0467551	-0.183827		-125	-0.886622	-0.619973	-0.148753	-1.04015	-1.41861
	-115	-0.59359	-0.33493	-1.40514	-1.4048	-1.18402		-115	-0.0286698	0.139314	0.945968	0.151108	-0.973948		-115	-0.841712	-0.171015	-1.06455	-1.47176	-1.23424		-115	-0.591298	-0.814114	-0.492446	-0.253624	-0.00809324		-115	0.100923	-0.25703	-0.188038	0.209541	0.0141844		-115	-0.794576	-0.396241	-0.305451	-0.903235	-1.14365
	-105	-0.381818	-0.146197	-1.13825	-1.25045	-0.825678		-105	0.461882	0.783506	0.974535	0.462927	-0.666627		-105	-0.681185	0.072461	-1.04557	-1.31079	-0.900045		-105	-0.554701	-0.780037	-0.353777	-0.167827	0.29771		-105	0.238198	-0.0694968	-0.108633	0.261063	0.262956		-105	-0.610604	-0.237233	0.0950015	-0.657646	-0.795082
	-95	-0.148117	0.148269	-0.941507	-0.960347	-0.435761		-95	0.875715	1.31928	1.62513	0.980977	-0.367032		-95	-0.381338	0.228352	-0.86192	-0.957254	-0.536833		-95	-0.408443	-0.561928	-0.300676	0.0649607	0.596535		-95	0.21594	-0.0217682	0.0543512	0.300024	0.458175		-95	-0.486787	-0.133849	0.337922	0.0164419	-0.414295
	-85	0.0739278	0.324745	-0.556069	-0.606476	-0.0477372		-85	1.27949	1.41272	2.16952	1.74138	-0.076361		-85	-0.0416839	0.508891	-0.679217	-0.449861	-0.181128		-85	-0.26065	-0.397921	-0.0557263	0.28008	0.877804		-85	0.220795	0.0678279	0.209538	0.375649	0.724081		-85	-0.235437	0.124732	-0.0527167	0.52316	-0.0340175
	-75	0.450376	0.69513	-0.195383	-0.11929	0.330183		-75	1.62055	1.67652	1.83461	1.41308	0.160568		-75	0.498701	1.05161	-0.182933	0.150148	0.159565		-75	-0.056456	-0.156023	0.19244	0.464685	1.11632		-75	0.149401	0.114397	0.482337	0.397068	0.983858		-75	0.36298	0.890855	0.0901757	0.883723	0.369532
	-65	0.977741	1.09453	0.347221	0.522766	0.687134		-65	1.90874	1.93262	1.45589	1.54966	0.401078		-65	0.988115	1.36197	0.378133	0.572467	0.47427		-65	0.313124	0.265955	0.55866	0.636725	1.34177		-65	0.252684	0.274291	0.799704	0.600614	1.24577		-65	0.904621	1.39231	1.03065	0.96085	0.733257
	-55	1.60216	1.60173	1.11379	1.26949	0.994983		-55	2.05686	2.05281	1.88389	1.68505	0.64992		-55	1.50974	1.78896	1.11812	1.23089	0.776015		-55	0.628121	0.629459	0.892918	0.854714	1.5197		-55	0.454825	0.538118	0.865011	0.718267	1.4106		-55	1.81992	1.97991	2.14101	1.63085	1.076
	-45	2.20823	2.01656	1.98558	1.98318	1.25037		-45	2.21384	2.14772	1.81735	1.71305	0.875267		-45	1.92897	2.10375	1.43598	1.75053	1.01878		-45	0.923008	0.984073	1.41976	1.28203	1.65869		-45	0.684306	0.833237	1.05914	0.89017	1.51729		-45	2.26931	2.27793	2.37065	2.36057	1.386
	-35	2.71435	2.43205	2.45423	2.45206	1.4574		-35	2.28696	1.97018	1.94762	1.21574	1.09214		-35	2.35876	2.4146	1.93959	2.17053	1.22959		-35	1.34817	1.5041	1.56284	1.54461	1.74571		-35	1.1014	1.24299	1.40312	1.19727	1.55222		-35	2.26719	2.139	1.77215	2.38191	1.61707
	-25	3.00607	2.68382	2.70102	2.76785	1.6072		-25	2.39518	2.22	1.67376	1.14197	1.30563		-25	2.65327	2.60143	2.31957	2.45556	1.40657		-25	1.68231	1.74289	2.08657	1.80927	1.7799		-25	1.54102	1.60227	1.81633	1.60372	1.57626		-25	2.68467	2.63725	2.15224	2.36037	1.79253
	-15	3.01581	2.68782	2.93982	2.75983	1.71282		-15	2.36919	2.20004	1.6866	1.72155	1.49025		-15	2.85423	2.75974	2.91679	2.75469	1.55252		-15	2.16757	2.15777	2.22093	2.0493	1.78985		-15	2.12548	2.08197	2.33693	2.10991	1.58535		-15	3.08137	2.9632	2.1298	2.35804	1.89394
	-5	2.77651	2.53507	2.55457	2.74495	1.76966		-5	2.32089	2.2956	1.71202	1.75726	1.64756		-5	2.7442	2.64123	2.74564	2.58661	1.65289		-5	2.81434	2.73952	2.46125	2.28759	1.77463		-5	2.81873	2.67085	2.66353	2.62977	1.6206		-5	2.72861	2.54426	2.50636	2.30006	1.96719
	5	2.45285	2.35829	2.49442	2.51002	1.79958		5	2.2623	2.21644	1.01109	2.2937	1.79624		5	2.33561	2.27257	2.48444	2.29249	1.72569		5	3.13529	2.92531	2.7069	2.59513	1.73564		5	3.34363	3.11858	2.68772	2.82172	1.66005		5	2.50084	2.33561	2.0126	2.03288	1.99199
	15	2.02454	2.21791	1.9127	1.96651	1.79428		15	2.00131	1.90448	0.597702	2.13545	1.87143		15	1.9509	1.90796	2.14328	2.04929	1.77842		15	3.00733	2.79558	2.68871	2.65724	1.65663		15	3.4914	3.33782	3.1662	2.88827	1.6892		15	1.92177	1.56771	1.23649	1.82381	1.94021
	25	1.42725	1.81004	1.55998	1.54443	1.74154		25	1.3934	1.26391	0.860652	1.95315	1.90988		25	1.53444	1.53359	1.84762	1.6339	1.8018		25	2.69365	2.5773	2.2339	2.45352	1.52844		25	2.87526	2.73986	2.72206	2.70989	1.71815		25	1.41077	1.25799	1.25856	1.52097	1.85323
	35	0.990233	1.40705	1.24356	1.23859	1.66885		35	1.09028	0.90198	0.491758	1.48683	1.8677		35	1.16374	1.15817	1.22124	1.33147	1.78182		35	2.29906	2.28911	1.49935	1.843	1.34868		35	2.15035	2.19245	1.72173	2.07336	1.6252		35	0.705366	0.76274	0.812401	1.10032	1.70281
	45	0.695123	1.10987	0.890681	0.921655	1.55577		45	0.703191	0.45959	0.320727	0.794941	1.79331		45	0.908833	0.856387	0.584118	0.966032	1.71199		45	1.69745	1.77381	1.01943	1.309	1.11803		45	1.32137	1.61168	0.942602	1.40253	1.4904		45	0.342057	0.361636	1.38374	0.764045	1.47528
	55	0.45856	0.74024	0.475151	0.572315	1.41324		55	0.190289	-0.122757	-0.0316497	4.37641e-05	1.64334		55	0.669046	0.517394	0.329146	0.687001	1.59067		55	1.10415	1.31274	0.455864	0.65796	0.847742		55	0.72997	1.16943	0.201197	0.658935	1.25355		55	-0.0312187	0.00772199	1.31994	0.571424	1.23003
	65	0.318221	0.526156	0.237723	0.333784	1.22259		65	-0.0685149	-0.274672	-0.297994	-0.477644	1.44296		65	0.537274	0.334276	0.0323094	0.551958	1.42295		65	0.568964	0.906936	0.0474336	0.0867655	0.529159		65	0.221163	0.762317	-0.371979	0.0315638	0.916395		65	-0.202436	-0.302033	0.857689	0.179365	0.991791
	75	0.17072	0.218818	-0.0765419	0.184145	0.997011		75	-0.257201	-0.448709	-0.771027	-0.557528	1.19227		75	0.490881	0.293907	-0.268851	0.527832	1.19948		75	0.114043	0.507223	-0.558502	-0.373732	0.192071		75	-0.166489	0.401459	-0.69637	-0.582877	0.512259		75	-0.279167	-0.508021	0.656551	0.0272758	0.716396
	85	0.0159651	-0.0753304	-0.185567	0.0385023	0.737074		85	-0.273833	-0.476644	-1.25905	-0.638688	0.919962		85	0.406817	0.142557	-0.555079	0.335326	0.937757		85	-0.234497	0.247936	-0.892092	-0.835816	-0.194814		85	-0.4533	0.0918541	-1.20886	-1.06289	0.0533654		85	-0.061025	-0.209767	0.449471	0.0172861	0.379364
	95	-0.0968399	-0.332678	-0.175437	-0.0276712	0.451447		95	-0.302511	-0.623881	-1.82485	-0.0848685	0.588613		95	0.289314	0.0500226	-0.707361	0.230376	0.641446		95	-0.499791	0.00169515	-1.27438	-1.32785	-0.575217		95	-0.701555	-0.181638	-1.33338	-1.28324	-0.435056		95	-0.185002	-0.321264	0.837305	-0.00192078	0.0799726
	105	-0.293779	-0.579513	-0.389023	-0.189624	0.135778		105	-0.401349	-0.786678	-1.92763	-0.0513894	0.224334		105	0.218441	0.0846157	-0.917576	0.131146	0.309067		105	-0.687809	-0.239529	-1.47979	-1.43401	-0.949157		105	-0.829769	-0.287396	-1.45845	-1.447	-0.918571		105	-0.217513	-0.485215	0.464618	-0.125422	-0.233746
	115	-0.488459	-0.792746	-0.390734	-0.166685	-0.195757		115	-0.533841	-0.88403	-1.82833	-0.231402	-0.145297		115	-0.0569666	-0.27027	-0.931908	-0.0169375	-0.0433302		115	-0.819784	-0.438795	-1.39717	-1.54411	-1.30937		115	-0.897146	-0.476605	-1.46623	-1.52391	-1.33823		115	-0.357154	-0.670057	0.209717	-0.274058	-0.542284
	125	-0.653962	-0.951104	-0.467546	-0.255307	-0.526281		125	-0.513484	-0.85998	-1.14261	-0.441798	-0.543072		125	-0.22101	-0.365171	-1.09878	-0.0986473	-0.411396		125	-0.935905	-0.621817	-1.53528	-1.63628	-1.61782		125	-0.999189	-0.610337	-1.50678	-1.5862	-1.72957		125	-0.358605	-0.594629	-0.573344	-0.474266	-0.803678
	135	-0.763418	-1.04079	-0.477956	-0.323179	-0.855437		135	-0.519977	-0.809365	-1.17414	-0.677454	-0.916432		135	-0.403812	-0.540705	-1.08966	-0.241305	-0.771567		135	-0.997164	-0.811384	-1.55426	-1.60892	-1.86467		135	-1.06149	-0.784899	-1.45538	-1.53638	-1.99864		135	-0.305619	-0.685785	-0.401352	-0.543062	-1.05801
	145	-0.898917	-1.05202	-0.682769	-0.389429	-1.16516		145	-0.514011	-0.854938	-0.928195	-0.546956	-1.28089		145	-0.505119	-0.489785	-1.0808	-0.41784	-1.12599		145	-1.04353	-0.923198	-1.48578	-1.56853	-2.02592		145	-1.07177	-0.896071	-1.3518	-1.43737	-2.21585		145	-0.311376	-0.580133	0.0612672	-0.622263	-1.30669
	155	-0.943677	-1.07874	-0.709005	-0.547415	-1.45582		155	-0.377868	-0.643173	-0.990634	-0.261598	-1.59876		155	-0.513147	-0.372716	-1.1364	-0.549498	-1.46128		155	-1.06771	-1.01714	-1.55913	-1.47458	-2.10745		155	-1.02752	-0.941606	-1.31391	-1.28851	-2.27223		155	-0.157672	-0.390766	-1.02482	-0.620238	-1.51667
	165	-0.990415	-1.12583	-1.07875	-0.818503	-1.71243		165	-0.45045	-0.676409	-0.694281	-0.0117866	-1.86986		165	-0.512803	-0.180611	-1.18146	-0.447095	-1.7417		165	-1.04277	-0.982953	-1.46983	-1.39165	-2.10863		165	-0.93298	-0.828151	-1.18714	-1.2595	-2.19138		165	-0.34589	-0.414175	-1.36109	-0.697888	-1.67645
	175	-1.00619	-1.08215	-1.16335	-1.06147	-1.90666		175	-0.490341	-0.596331	-0.673174	0.308517	-2.03552		175	-0.524642	-0.154457	-1.2251	-0.635489	-1.96526		175	-1.01132	-0.97676	-1.29396	-1.23434	-2.0097		175	-0.943566	-0.97021	-1.05907	-1.18652	-2.03834		175	-0.494587	-0.57781	-0.965945	-1.02781	-1.80634
	a	SE						b	SE						c	SE						d	SE						e	SE						f	SE
	angle	all(IMERG)	rainy(IMERG)	div850	w500	radial wind		angle	all(IMERG)	rainy(IMERG)	div850	w500	radial wind		angle	all(IMERG)	rainy(IMERG)	div850	w500	radial wind		angle	all(IMERG)	rainy(IMERG)	div850	w500	radial wind		angle	all(IMERG)	rainy(IMERG)	div850	w500	radial wind		angle	all(IMERG)	rainy(IMERG)	div850	w500	radial wind
	-175	0.0579204	0.0710691	0.0660239	0.0583286	0.017648		-175	0.0965286	0.106296	0.146989	0.164366	0.0221988		-175	0.0815165	0.097342	0.0969102	0.106621	0.0215566		-175	0.0254669	0.0369488	0.0414726	0.0322242	0.0128344		-175	0.0482115	0.0769406	0.0698119	0.053651	0.0233307		-175	0.0459339	0.0582196	0.0680466	0.0441109	0.0220611
	-165	0.0596366	0.0724077	0.067916	0.0583563	0.017489		-165	0.0946802	0.102292	0.151147	0.164452	0.0220752		-165	0.079191	0.0968747	0.0984766	0.103541	0.0214488		-165	0.0260903	0.035685	0.0411467	0.0319321	0.0129717		-165	0.0497518	0.074914	0.0708214	0.054214	0.0240058		-165	0.0470656	0.0596183	0.0701863	0.0439883	0.0221416
	-155	0.0610549	0.0725369	0.0686004	0.0613289	0.0172767		-155	0.0962828	0.103529	0.154382	0.167569	0.0219511		-155	0.0800183	0.0941913	0.0987496	0.103128	0.0213915		-155	0.0257415	0.0349507	0.0413176	0.032538	0.0130305		-155	0.0486107	0.0680848	0.0687285	0.0532062	0.0216089		-155	0.0462241	0.0601436	0.0700257	0.04546	0.022147
	-145	0.0629365	0.0758313	0.0716448	0.0627587	0.0172583		-145	0.102196	0.107999	0.152728	0.178274	0.0220023		-145	0.0864384	0.0994576	0.0966041	0.100304	0.0213966		-145	0.0254202	0.0333267	0.0414709	0.0320839	0.0131218		-145	0.0476892	0.0670485	0.0645043	0.0537912	0.0216399		-145	0.0484417	0.0630049	0.0701718	0.0504212	0.0222228
	-135	0.0653027	0.0780114	0.0699738	0.0608394	0.0172727		-135	0.101065	0.105337	0.150734	0.169415	0.021969		-135	0.0791376	0.0978092	0.0932623	0.0964745	0.0212675		-135	0.0260828	0.0342821	0.0422346	0.0325563	0.0132131		-135	0.0499821	0.0661691	0.0631753	0.0522056	0.0222353		-135	0.0546295	0.0679123	0.0732379	0.0508136	0.0221663
	-125	0.0671687	0.0771776	0.0702474	0.0637549	0.0174069		-125	0.0987623	0.103553	0.14815	0.169335	0.0220489		-125	0.0768471	0.0931839	0.0915118	0.0942465	0.0212024		-125	0.0259598	0.035201	0.043978	0.0329408	0.0132889		-125	0.0495839	0.0645022	0.0664489	0.0530301	0.0217214		-125	0.0561834	0.0723163	0.0720606	0.0470973	0.0225074
	-115	0.0657552	0.0755935	0.0706356	0.0636654	0.0175117		-115	0.101957	0.109944	0.151062	0.170627	0.02209		-115	0.0778817	0.0911751	0.0898465	0.0923144	0.021026		-115	0.0265511	0.0366905	0.0435599	0.0329178	0.0133913		-115	0.0519107	0.0659697	0.0675204	0.0541166	0.021384		-115	0.0596724	0.0706169	0.0711475	0.0476313	0.0228492
	-105	0.0678922	0.0760169	0.0718522	0.0651019	0.017544		-105	0.107043	0.114574	0.15347	0.179274	0.022167		-105	0.0791982	0.0916525	0.0944196	0.0946744	0.020909		-105	0.025703	0.0364622	0.0454717	0.0334239	0.0134185		-105	0.0534285	0.0662268	0.0698736	0.0554066	0.0209724		-105	0.0639853	0.0784501	0.071504	0.0516145	0.0231843
	-95	0.0692437	0.0772701	0.0718563	0.0645368	0.0175697		-95	0.113892	0.121225	0.155989	0.192601	0.0223372		-95	0.0823554	0.0936348	0.100135	0.098879	0.0210482		-95	0.026103	0.036003	0.0473249	0.0347634	0.0134597		-95	0.0538999	0.0650837	0.0666647	0.0550113	0.0214896		-95	0.0656991	0.0814004	0.0786746	0.0569952	0.0235951
	-85	0.0746444	0.0811647	0.0744884	0.0664416	0.0175602		-85	0.114045	0.122762	0.164353	0.199348	0.0224737		-85	0.0863564	0.097029	0.100871	0.105226	0.0208582		-85	0.0273251	0.0357861	0.0483361	0.0360156	0.0134971		-85	0.0530766	0.0655398	0.0675387	0.0547351	0.0213558		-85	0.064339	0.0785872	0.0847777	0.061638	0.0238723
	-75	0.0721524	0.0776991	0.0723	0.0660029	0.0174633		-75	0.114031	0.127073	0.168153	0.184126	0.0228879		-75	0.0852218	0.0963092	0.105929	0.106264	0.0209453		-75	0.028274	0.0357742	0.049415	0.036424	0.0135143		-75	0.0582407	0.0707158	0.069413	0.0545264	0.0220258		-75	0.0712479	0.0856883	0.0871924	0.065965	0.0241737
	-65	0.0711001	0.0789101	0.0767791	0.0670173	0.0173258		-65	0.115547	0.130248	0.162454	0.182642	0.0229902		-65	0.0858053	0.099799	0.1047	0.103813	0.0209756		-65	0.0299209	0.0378208	0.0505883	0.0375732	0.0135725		-65	0.0606124	0.0740583	0.0695417	0.0537658	0.0215928		-65	0.0755847	0.0931461	0.0883833	0.0685584	0.0243003
	-55	0.0712048	0.0767105	0.0760859	0.0693051	0.0172232		-55	0.118249	0.133543	0.162726	0.180879	0.0234255		-55	0.084084	0.100687	0.101345	0.105578	0.0210166		-55	0.030955	0.0381112	0.0530098	0.0387579	0.0135943		-55	0.0603953	0.0745347	0.0694208	0.0545098	0.0217401		-55	0.0789842	0.091306	0.0923281	0.0698852	0.0241928
	-45	0.0707619	0.0759727	0.0757932	0.0689054	0.0172981		-45	0.122403	0.137649	0.163016	0.181827	0.0237407		-45	0.0872135	0.105434	0.109419	0.115792	0.0209754		-45	0.0320738	0.0390093	0.0533182	0.0399196	0.0136447		-45	0.0599967	0.0752169	0.0686901	0.0532812	0.0214837		-45	0.0791929	0.0856461	0.0935277	0.0687603	0.0241626
	-35	0.0704726	0.0762512	0.0781059	0.0702884	0.0174671		-35	0.116688	0.131747	0.162067	0.189451	0.0238379		-35	0.087164	0.107165	0.109691	0.110405	0.0211276		-35	0.0335861	0.0402814	0.0541449	0.0396725	0.0136703		-35	0.0578478	0.0746857	0.068157	0.0557723	0.0217901		-35	0.0767852	0.0825867	0.0973548	0.0744615	0.0237327
	-25	0.0651708	0.0735863	0.0792162	0.0696326	0.0176078		-25	0.11637	0.130088	0.161088	0.185866	0.0239418		-25	0.0870701	0.100178	0.106983	0.109985	0.0211237		-25	0.0332798	0.0394587	0.0547353	0.0408162	0.013808		-25	0.055033	0.0732904	0.0692661	0.0573808	0.0216929		-25	0.0763664	0.0818486	0.097164	0.0746764	0.0230079
	-15	0.0622435	0.0713433	0.0771423	0.0696075	0.0178415		-15	0.108854	0.126497	0.154491	0.170721	0.0238452		-15	0.090742	0.100773	0.109562	0.106658	0.0213064		-15	0.0340918	0.040802	0.0542615	0.0406116	0.0139685		-15	0.0551533	0.076286	0.0708699	0.0550533	0.021619		-15	0.0794248	0.0828765	0.0924189	0.0728483	0.0224025
	-5	0.0639105	0.0715171	0.0754759	0.0655386	0.0179616		-5	0.107656	0.121768	0.162559	0.172353	0.0235751		-5	0.0937104	0.108279	0.105437	0.102626	0.0212535		-5	0.033656	0.0413622	0.0546267	0.0408603	0.0142372		-5	0.0523873	0.0770959	0.0703087	0.053141	0.0219149		-5	0.0772208	0.0816473	0.090829	0.0722748	0.0218123
	5	0.0646774	0.0711201	0.0730748	0.0642253	0.0177501		5	0.112882	0.121134	0.165188	0.18206	0.0235536		5	0.100004	0.109356	0.10249	0.101184	0.0211333		5	0.0339709	0.0426458	0.0505468	0.0394937	0.0143676		5	0.048791	0.0732623	0.0660771	0.0540483	0.0215461		5	0.0801423	0.0812626	0.0892722	0.0734503	0.0209656
	15	0.0640878	0.0706878	0.0725905	0.0613447	0.017549		15	0.114374	0.119826	0.162374	0.176789	0.023326		15	0.0984973	0.107423	0.108511	0.103229	0.0209638		15	0.0344034	0.0435659	0.0500862	0.0386688	0.0144671		15	0.0449397	0.0731126	0.0687672	0.0517532	0.0214726		15	0.0832072	0.0829468	0.0904974	0.0748168	0.0204024
	25	0.0620984	0.0674812	0.0712176	0.0607127	0.0174116		25	0.106923	0.112375	0.153672	0.176966	0.0230824		25	0.103981	0.11645	0.114784	0.106014	0.0208572		25	0.035343	0.044227	0.0485029	0.0379308	0.0144812		25	0.0469742	0.0713079	0.0681753	0.0523924	0.0207149		25	0.0783383	0.0786703	0.0910608	0.073931	0.0200368
	35	0.0542584	0.0648362	0.0723455	0.0606822	0.0172321		35	0.101719	0.10802	0.154497	0.168135	0.0227392		35	0.102864	0.11257	0.11559	0.109038	0.0208209		35	0.036919	0.0451214	0.0490841	0.0361221	0.0143631		35	0.0492049	0.0713309	0.0674274	0.0540109	0.0226323		35	0.0735691	0.0741666	0.0921879	0.0684637	0.0194991
	45	0.0535915	0.0628139	0.0747987	0.0595599	0.0170115		45	0.10343	0.110978	0.158491	0.173892	0.0222101		45	0.110392	0.116073	0.111032	0.110052	0.0205776		45	0.0341018	0.0437389	0.0480087	0.0363172	0.0141538		45	0.0471196	0.0715444	0.0672041	0.0517937	0.0208802		45	0.0706113	0.0729811	0.0897929	0.0644187	0.0193175
	55	0.0558883	0.064418	0.0740688	0.0593917	0.0168068		55	0.103908	0.108226	0.157994	0.176215	0.022026		55	0.110504	0.114367	0.109644	0.111486	0.0204152		55	0.0327733	0.0425542	0.0466792	0.0356054	0.0138704		55	0.043205	0.0693957	0.0669612	0.0494664	0.0210003		55	0.0612885	0.0646233	0.0855085	0.0614508	0.0193951
	65	0.0619998	0.0672414	0.0693591	0.0600455	0.0165772		65	0.108818	0.109938	0.159174	0.179092	0.0215863		65	0.104898	0.108066	0.114008	0.117842	0.0202314		65	0.0309424	0.0411573	0.0452693	0.0348569	0.0134222		65	0.0412414	0.0700696	0.0641596	0.0498582	0.0215089		65	0.0556549	0.061442	0.0843727	0.059933	0.0195058
	75	0.0578698	0.066163	0.0694827	0.0598917	0.016475		75	0.101729	0.102968	0.156013	0.174719	0.0213156		75	0.102703	0.104843	0.108953	0.114495	0.020272		75	0.0287781	0.0401515	0.0452121	0.0336385	0.0129716		75	0.042192	0.0707152	0.0639698	0.0494881	0.0216851		75	0.0517362	0.0563448	0.0767853	0.0571532	0.0197675
	85	0.0577174	0.0675689	0.0687975	0.0581044	0.0164717		85	0.0936629	0.0993959	0.161031	0.179147	0.0214562		85	0.100968	0.108261	0.107768	0.117327	0.0204307		85	0.0275346	0.0385373	0.044939	0.0325859	0.0125637		85	0.043594	0.0766614	0.0629709	0.0490033	0.0209399		85	0.0511944	0.056105	0.0753455	0.0551782	0.0198617
	95	0.0561455	0.0685637	0.0660891	0.0574889	0.0164483		95	0.0952177	0.100867	0.161722	0.183879	0.0213404		95	0.104376	0.108987	0.110037	0.12058	0.0206279		95	0.026821	0.0378919	0.0436618	0.0331145	0.0123234		95	0.0433842	0.0806197	0.0644532	0.0513928	0.0209742		95	0.0518607	0.0584041	0.0743372	0.0532154	0.0199863
	105	0.0536876	0.0680574	0.0662372	0.0566465	0.0165177		105	0.0912455	0.09651	0.159827	0.189022	0.0212683		105	0.111159	0.123109	0.110314	0.118478	0.0206966		105	0.0261006	0.0372594	0.0441626	0.0334232	0.0122014		105	0.0414874	0.0752658	0.0652456	0.0542463	0.0219935		105	0.0514183	0.0565497	0.0745342	0.0541133	0.0201844
	115	0.0561543	0.0718089	0.0621907	0.0553105	0.016692		115	0.0936189	0.098559	0.15599	0.186797	0.0212267		115	0.105539	0.113602	0.108505	0.123027	0.0209644		115	0.0265237	0.0364156	0.0449575	0.0335317	0.0121779		115	0.0456495	0.072738	0.0687798	0.0560503	0.0218295		115	0.0472055	0.0561187	0.0744382	0.0506699	0.0204447
	125	0.0543874	0.0697189	0.063605	0.0565146	0.0169238		125	0.0930259	0.0990046	0.15225	0.176595	0.0210698		125	0.101783	0.106245	0.113334	0.122541	0.0210854		125	0.026596	0.0364417	0.0428607	0.0323446	0.0122855		125	0.0453182	0.0737907	0.0687886	0.0536191	0.023774		125	0.0443517	0.0550012	0.0719707	0.0464116	0.0205947
	135	0.0570109	0.0705398	0.0625497	0.0571743	0.0171222		135	0.100613	0.103717	0.15255	0.178386	0.0211602		135	0.109816	0.114135	0.109095	0.117396	0.0213882		135	0.0268277	0.0364999	0.041603	0.0302128	0.0123837		135	0.0498569	0.0789217	0.0674551	0.054202	0.0234901		135	0.0417737	0.0520912	0.0689512	0.0431107	0.020701
	145	0.0531318	0.0683794	0.0633774	0.0585063	0.0174829		145	0.102944	0.106478	0.155889	0.180001	0.021513		145	0.114126	0.11826	0.107283	0.116877	0.0217972		145	0.0250995	0.0356308	0.0428923	0.0308766	0.0125625		145	0.0475603	0.076749	0.0659364	0.0533787	0.0234708		145	0.0426935	0.0555949	0.0687282	0.0428232	0.0208522
	155	0.0531427	0.0679209	0.0623389	0.0574746	0.0176875		155	0.0980417	0.103438	0.155244	0.178101	0.0217847		155	0.10879	0.114992	0.104786	0.115854	0.0219741		155	0.0232544	0.0336925	0.0411302	0.0305964	0.0125973		155	0.0463154	0.0744512	0.0656892	0.0516864	0.0241407		155	0.0432044	0.0526734	0.0654792	0.0449544	0.0210013
	165	0.0535538	0.0675402	0.0642411	0.0587273	0.0177896		165	0.096955	0.103008	0.145154	0.171741	0.0220083		165	0.0974394	0.105632	0.102201	0.109931	0.0218994		165	0.0234311	0.0337616	0.0418346	0.0312597	0.0126811		165	0.0445652	0.0709718	0.0663437	0.0531706	0.0237031		165	0.0435482	0.0556108	0.0692934	0.0470756	0.021406
	175	0.0563682	0.0697975	0.066444	0.0579753	0.0176806		175	0.100624	0.109429	0.147432	0.168096	0.0222851		175	0.0933773	0.10516	0.0990985	0.10863	0.0217014		175	0.0251155	0.0357044	0.0425415	0.0323313	0.0127631		175	0.0450727	0.0743462	0.0668932	0.0522649	0.023389		175	0.0428758	0.0550533	0.0700755	0.0472601	0.0218434
	-175	0.0766146	0.0930749	0.0888732	0.0688111	0.0239364		-175	0.201471	0.212577	0.355433	0.40622	0.0442766		-175	0.135991	0.16148	0.117589	0.125465	0.0271507		-175	0.0401185	0.0848999	0.124528	0.0741651	0.040554		-175	0.0732148	0.106541	0.127772	0.0964614	0.0511528		-175	0.430567	0.382027	0.372281	0.211284	0.103041
	-165	0.0774377	0.0919054	0.0898036	0.0698703	0.023786		-165	0.214846	0.231551	0.359652	0.368327	0.042239		-165	0.134532	0.159551	0.119532	0.12422	0.0268324		-165	0.0477997	0.0786071	0.140078	0.0757862	0.0392257		-165	0.0734453	0.100954	0.129808	0.100059	0.050105		-165	0.334268	0.322194	0.346739	0.202305	0.0947933
	-155	0.0827164	0.100438	0.092866	0.0728375	0.0235902		-155	0.233163	0.269368	0.363811	0.409089	0.0403307		-155	0.132511	0.157292	0.12157	0.126537	0.0263624		-155	0.0559248	0.08626	0.137335	0.0755581	0.0377352		-155	0.0831217	0.105181	0.121487	0.0954238	0.0481451		-155	0.244218	0.268262	0.312095	0.172272	0.0877543
	-145	0.0849013	0.102195	0.090506	0.0761429	0.0232396		-145	0.234448	0.254339	0.370545	0.471822	0.0404331		-145	0.118985	0.143771	0.122546	0.128396	0.0255601		-145	0.0560913	0.0838257	0.131518	0.0763811	0.0374092		-145	0.096054	0.119558	0.132699	0.0946516	0.0452994		-145	0.158619	0.241428	0.401175	0.16356	0.08705
	-135	0.0896062	0.103086	0.0939306	0.0798224	0.0227885		-135	0.241456	0.249343	0.361975	0.446772	0.0419688		-135	0.108298	0.136114	0.116938	0.121719	0.0249725		-135	0.0606704	0.0947685	0.132229	0.0820994	0.0374636		-135	0.112471	0.123995	0.137424	0.102574	0.0394655		-135	0.150841	0.22517	0.3978	0.19221	0.0836625
	-125	0.0897345	0.101978	0.0974545	0.083616	0.022582		-125	0.261065	0.268022	0.391091	0.467651	0.0450222		-125	0.100639	0.13748	0.114635	0.121858	0.0246768		-125	0.0623799	0.0853757	0.134852	0.0855939	0.0379452		-125	0.107613	0.128708	0.130736	0.0955039	0.0419049		-125	0.163121	0.242923	0.442744	0.223371	0.0802614
	-115	0.0940965	0.111026	0.100493	0.087337	0.0227809		-115	0.252763	0.24845	0.37701	0.521106	0.0484374		-115	0.0970154	0.137854	0.115505	0.118056	0.0245516		-115	0.0648989	0.0898998	0.132362	0.0893794	0.0382931		-115	0.114573	0.148797	0.13427	0.0961511	0.0453998		-115	0.182163	0.259208	0.406186	0.203543	0.0770835
	-105	0.099359	0.112411	0.105154	0.0922361	0.0230008		-105	0.323334	0.333709	0.407641	0.528144	0.0524653		-105	0.103068	0.14039	0.117453	0.120254	0.0248618		-105	0.063624	0.0894022	0.130248	0.0828641	0.0383876		-105	0.119381	0.147472	0.131734	0.0924741	0.047071		-105	0.200704	0.270093	0.492507	0.214051	0.0752554
	-95	0.100926	0.116777	0.109281	0.095439	0.0235575		-95	0.357324	0.348865	0.411459	0.593446	0.0547687		-95	0.114273	0.146381	0.116435	0.124074	0.0257711		-95	0.0643481	0.0958226	0.136267	0.0932813	0.0387622		-95	0.116101	0.15333	0.130895	0.0951472	0.0481298		-95	0.194531	0.297875	0.455568	0.265622	0.0720047
	-85	0.103033	0.115385	0.112648	0.0925403	0.0243877		-85	0.374229	0.350994	0.448793	0.59885	0.0576496		-85	0.118497	0.145873	0.122164	0.136238	0.0267637		-85	0.0741871	0.103641	0.154271	0.102105	0.0395499		-85	0.104568	0.140016	0.129672	0.0918844	0.048184		-85	0.222189	0.293194	0.457604	0.310074	0.0743073
	-75	0.11205	0.127091	0.117709	0.0977542	0.0253942		-75	0.377788	0.353716	0.438339	0.537262	0.0584468		-75	0.134822	0.162717	0.129949	0.152269	0.028474		-75	0.081531	0.103027	0.157252	0.108584	0.040912		-75	0.0969597	0.140796	0.147604	0.0962088	0.0467304		-75	0.328005	0.450254	0.537493	0.283486	0.0770037
	-65	0.119922	0.132732	0.12344	0.106304	0.026673		-65	0.373141	0.384905	0.420566	0.525891	0.0584446		-65	0.146993	0.161958	0.137155	0.160133	0.0296512		-65	0.112246	0.142199	0.167105	0.118932	0.0418318		-65	0.101738	0.136796	0.157619	0.104581	0.0410882		-65	0.463008	0.496649	0.600472	0.265266	0.0808175
	-55	0.1317	0.13824	0.132688	0.118954	0.0280799		-55	0.368113	0.370659	0.400927	0.514	0.0590486		-55	0.162164	0.176572	0.152977	0.177807	0.0314554		-55	0.134475	0.15522	0.171882	0.118852	0.0422483		-55	0.11518	0.155514	0.15075	0.107097	0.0399077		-55	0.646628	0.584239	0.560033	0.328999	0.0842439
	-45	0.143858	0.143149	0.147523	0.126665	0.0293859		-45	0.368224	0.395464	0.408226	0.495391	0.0589278		-45	0.172722	0.182205	0.163104	0.180281	0.0322321		-45	0.141903	0.163194	0.179538	0.1348	0.0435278		-45	0.133856	0.177567	0.147826	0.108765	0.0407742		-45	0.657858	0.579673	0.480076	0.431521	0.0893285
	-35	0.154918	0.150297	0.157618	0.131513	0.0304091		-35	0.373477	0.345055	0.378978	0.475054	0.058805		-35	0.191279	0.197612	0.182934	0.188297	0.0331314		-35	0.14873	0.179886	0.178154	0.136311	0.0451185		-35	0.153213	0.201724	0.151053	0.116375	0.0433029		-35	0.529556	0.502498	0.595432	0.429506	0.0913296
	-25	0.151124	0.145641	0.166152	0.13654	0.0303429		-25	0.378071	0.36369	0.390841	0.480534	0.0578075		-25	0.202904	0.203309	0.181366	0.193609	0.0331688		-25	0.159833	0.185535	0.187212	0.146833	0.0469203		-25	0.164341	0.193861	0.180051	0.127252	0.0458462		-25	0.48	0.482775	0.627775	0.389811	0.0924107
	-15	0.147515	0.145378	0.162192	0.135239	0.0300771		-15	0.402627	0.379071	0.428301	0.511336	0.0568911		-15	0.206182	0.206101	0.198169	0.196299	0.0328195		-15	0.172341	0.185554	0.196229	0.158132	0.0490459		-15	0.194752	0.22091	0.186148	0.145356	0.0499703		-15	0.567762	0.576033	0.669392	0.416786	0.0919204
	-5	0.137022	0.139919	0.155642	0.133587	0.0290456		-5	0.36906	0.364636	0.377561	0.50345	0.054986		-5	0.189685	0.192252	0.183472	0.186925	0.0315312		-5	0.212688	0.220421	0.214309	0.16867	0.0518618		-5	0.227712	0.238341	0.217721	0.163468	0.0532799		-5	0.549344	0.601687	0.633966	0.432657	0.0892347
	5	0.135764	0.141116	0.144928	0.125612	0.0276249		5	0.365547	0.358503	0.401783	0.51373	0.0534694		5	0.164359	0.173364	0.168999	0.173206	0.0300041		5	0.226394	0.224949	0.239447	0.191768	0.0544389		5	0.254187	0.26154	0.199096	0.16674	0.055993		5	0.53822	0.584341	0.545445	0.391857	0.084557
	15	0.125974	0.143226	0.122267	0.11119	0.0259109		15	0.350299	0.335189	0.436445	0.525721	0.051356		15	0.156548	0.164938	0.15623	0.167672	0.0290231		15	0.21502	0.211254	0.241764	0.196907	0.0564126		15	0.261795	0.268071	0.240864	0.177087	0.0583809		15	0.400049	0.386869	0.584067	0.397754	0.0752579
	25	0.106113	0.128617	0.114137	0.104863	0.0239689		25	0.301473	0.299059	0.452371	0.537643	0.0500527		25	0.149764	0.157591	0.150357	0.151359	0.0284649		25	0.198693	0.202278	0.226744	0.197676	0.0574807		25	0.234436	0.242364	0.228364	0.178783	0.0569007		25	0.403397	0.391487	0.571344	0.347405	0.0661237
	35	0.0977525	0.125028	0.112715	0.0960585	0.0225655		35	0.265708	0.266233	0.41341	0.502884	0.0494243		35	0.138748	0.147936	0.140201	0.140307	0.0281737		35	0.181766	0.197105	0.199497	0.178625	0.0569271		35	0.206078	0.227765	0.192865	0.164866	0.054683		35	0.281446	0.375539	0.526948	0.277155	0.0608277
	45	0.09227	0.124527	0.107388	0.0899834	0.0215085		45	0.250974	0.253525	0.426128	0.461291	0.0499863		45	0.135396	0.143336	0.134504	0.131208	0.0278997		45	0.156605	0.177846	0.179672	0.159146	0.0544756		45	0.164449	0.203019	0.168155	0.154418	0.0515715		45	0.237049	0.310866	0.532275	0.291484	0.056743
	55	0.0891377	0.115836	0.100378	0.0839804	0.0208061		55	0.209388	0.216259	0.406252	0.371479	0.0489919		55	0.131821	0.138315	0.128329	0.126001	0.0275698		55	0.130255	0.163608	0.175611	0.137877	0.0505478		55	0.142585	0.194594	0.154744	0.136432	0.0477224		55	0.185821	0.209702	0.496961	0.297737	0.0536598
	65	0.0858225	0.111187	0.0998975	0.0801958	0.0203093		65	0.184068	0.213532	0.403093	0.352796	0.0486137		65	0.130899	0.137219	0.125662	0.12592	0.027235		65	0.106248	0.158428	0.150658	0.125227	0.0454903		65	0.12292	0.182939	0.141676	0.131348	0.0453389		65	0.211373	0.220111	0.476153	0.258746	0.0561547
	75	0.0816718	0.102105	0.10328	0.0778414	0.0200311		75	0.170205	0.194039	0.414414	0.347396	0.0481477		75	0.137893	0.145496	0.12238	0.123667	0.0265897		75	0.0900056	0.149198	0.145526	0.112533	0.0421681		75	0.107812	0.170105	0.126925	0.114618	0.0428167		75	0.182625	0.179572	0.483248	0.229726	0.0609763
	85	0.0785076	0.0969001	0.104325	0.0788294	0.0196941		85	0.164991	0.2001	0.385116	0.328579	0.0490285		85	0.135391	0.143684	0.124448	0.124214	0.0261582		85	0.0768821	0.143972	0.146879	0.10873	0.0376121		85	0.0987878	0.166259	0.119424	0.104456	0.0407819		85	0.235027	0.273769	0.452542	0.214218	0.0696605
	95	0.0773297	0.0912743	0.106922	0.0768965	0.0195595		95	0.174306	0.196011	0.376614	0.357356	0.0496724		95	0.131575	0.142709	0.127587	0.123908	0.0249688		95	0.0662302	0.139452	0.139959	0.0950768	0.0359888		95	0.0887227	0.164867	0.112949	0.096791	0.0397332		95	0.214942	0.260097	0.572484	0.189847	0.0783371
	105	0.0718373	0.0850614	0.107394	0.0828802	0.0195005		105	0.180565	0.187989	0.370964	0.355608	0.0502958		105	0.125815	0.143146	0.127633	0.124473	0.024468		105	0.0578665	0.129212	0.135795	0.09735	0.0352549		105	0.0899083	0.163107	0.115869	0.0944553	0.0384903		105	0.237073	0.2407	0.428377	0.221718	0.085434
	115	0.0676539	0.0827186	0.10441	0.0767641	0.0196796		115	0.172562	0.180792	0.365893	0.329113	0.0516845		115	0.114473	0.128172	0.127678	0.122163	0.023971		115	0.0507116	0.117775	0.131501	0.0909265	0.0350719		115	0.0918568	0.156826	0.121878	0.0982017	0.0387781		115	0.197385	0.210681	0.44171	0.221439	0.0919445
	125	0.0659463	0.0786693	0.0969091	0.0783216	0.0200184		125	0.186301	0.204583	0.381516	0.319144	0.0524373		125	0.107744	0.127176	0.125019	0.121235	0.0240138		125	0.0433648	0.10905	0.130179	0.0840178	0.0360433		125	0.0847805	0.163369	0.116073	0.091754	0.0401477		125	0.206562	0.253703	0.439543	0.208165	0.0942358
	135	0.0648997	0.0811933	0.088355	0.0745979	0.0205467		135	0.187656	0.20657	0.357057	0.308286	0.0539564		135	0.104649	0.122075	0.125948	0.118861	0.0241881		135	0.0403796	0.0925172	0.125062	0.0788747	0.0378784		135	0.0753457	0.142389	0.130544	0.0963234	0.0420687		135	0.28034	0.263208	0.429201	0.196054	0.0972292
	145	0.0637457	0.0847857	0.0905167	0.0739892	0.0212056		145	0.191513	0.211938	0.331482	0.300838	0.052594		145	0.10596	0.124568	0.120322	0.115521	0.0250639		145	0.0361678	0.0943778	0.131174	0.0773816	0.0390504		145	0.0725346	0.14613	0.130813	0.0954264	0.0459418		145	0.272336	0.249669	0.582764	0.194509	0.0998708
	155	0.0681258	0.0847982	0.0888443	0.0743797	0.0218955		155	0.223607	0.232739	0.357975	0.322526	0.0508152		155	0.112043	0.132185	0.116603	0.113863	0.0259148		155	0.0329047	0.0788117	0.132322	0.0686648	0.0404811		155	0.0801012	0.139638	0.127661	0.0972112	0.0486574		155	0.356454	0.319482	0.363681	0.212464	0.101691
	165	0.0693436	0.0847375	0.0890105	0.0707829	0.0229159		165	0.225727	0.227223	0.348678	0.363148	0.0488271		165	0.122926	0.145148	0.125869	0.126098	0.0269165		165	0.0354503	0.0821713	0.112756	0.0662075	0.0414605		165	0.082805	0.15729	0.124198	0.0901071	0.0484759		165	0.355314	0.337881	0.33304	0.21121	0.102299
	175	0.0731471	0.0889225	0.0888901	0.0679191	0.0236911		175	0.209183	0.219748	0.38168	0.439747	0.0471445		175	0.132437	0.162127	0.130128	0.1311	0.0271764		175	0.0419649	0.0898596	0.125701	0.0731117	0.0415876		175	0.0762941	0.135878	0.132024	0.0897635	0.0492448		175	0.384821	0.345965	0.362747	0.215391	0.103033

## Sheet: Fig. S6
	a			b
	TC speed	rain rate	TC samples	TC speed	rain rate	TC samples
	1	2.79352	338	1	2.36959	330
	2	2.80411	768	2	2.58829	888
	3	2.6525	967	3	2.62337	1340
	4	2.86642	1211	4	2.66817	1734
	5	2.94782	1366	5	2.76942	2103
	6	2.94905	1547	6	2.82643	2338
	7	3.02596	1624	7	2.89215	2397
	8	3.22074	1714	8	2.97155	2575
	9	3.10458	1548	9	3.14526	2593
	10	3.27927	1341	10	3.1159	2365
	11	3.23555	1193	11	3.18395	2115
	12	3.28125	1045	12	3.15617	1895
	13	3.34932	838	13	3.21752	1544
	14	3.48539	770	14	3.2073	1203
	15	3.54233	696	15	3.25423	919
	16	3.434	566	16	3.18199	709
	17	3.40902	400	17	3.23819	509
	18	3.49989	332	18	3.07735	312
	19	4.01825	263	19	3.21628	210
	20	3.76123	248	20	3.23846	165

[truncated: 5 more sheets: Fig. S7, Fig. S8, Fig. S9, Fig. S10, Fig. S11]
